# Supplementary material for: Dispersal of Engineered Male Aedes aegypti Mosquitoes
Source: PLoS Negl Trop Dis. 2015 Nov 10;9(11):e0004156. doi: 10.1371/journal.pntd.0004156 (PMC4640874; doi:10.1371/journal.pntd.0004156)
Supplement: S1 Data — Georeferenced recapture number with respect to release, time and meteorological variables. (TXT) [file pntd.0004156.s001.txt]

Date	Day	Block	X	Y	Aedes_marked_males	Colour	Aedes_WT_male	Aedes_WT_female	Other_male	Other_female	Distance	Max_temp	Max_humidity	Average_wind_speed	Average_wind_direction
26/02/2011	1	13	337390.5373	8955118.225	0	Yellow	0	0	0	0	129.486431	32	84	1.4	17
26/02/2011	1	14	337381.7107	8955070.13	0	Yellow	0	0	0	0	80.626328	32	84	1.4	17
26/02/2011	1	15	337425.5657	8955025.028	0	Yellow	0	0	0	0	64.608914	32	84	1.4	17
26/02/2011	1	19	337338.1025	8955066.068	0	Yellow	0	0	0	0	82.753784	32	84	1.4	17
26/02/2011	1	20	337369.5578	8955008.535	0	Yellow	0	0	3	5	18.405268	32	84	1.4	17
26/02/2011	1	21	337401.1882	8954970.798	0	Yellow	0	0	0	0	35.759741	32	84	1.4	17
26/02/2011	1	22	337419.4601	8954951.239	0	Yellow	0	0	1	3	62.063489	32	84	1.4	17
26/02/2011	1	26	337322.587	8954952.763	0	Yellow	0	0	0	0	61.316237	32	84	1.4	17
26/02/2011	1	27	337394.0703	8954947.999	0	Yellow	0	0	0	0	48.023245	32	84	1.4	17
26/02/2011	1	28	337394.7258	8954900.903	0	Yellow	1	0	5	4	92.355894	32	84	1.4	17
26/02/2011	1	31	337251.5992	8954975.092	0	Yellow	0	0	0	0	120.499965	32	84	1.4	17
26/02/2011	1	32	337264.2748	8954956.051	0	Yellow	0	2	0	6	112.196615	32	84	1.4	17
26/02/2011	1	33	337306.6302	8954905.589	0	Yellow	0	0	0	0	106.402205	32	84	1.4	17
26/02/2011	1	34	337372.7338	8954840.167	0	Yellow	0	0	3	15	150.040075	32	84	1.4	17
26/02/2011	1	37	337233.3348	8954956.202	0	Yellow	0	0	21	43	141.945102	32	84	1.4	17
26/02/2011	1	38	337247.3623	8954884.488	0	Yellow	1	2	0	0	162.781503	32	84	1.4	17
26/02/2011	1	39	337266.9574	8954875.509	0	Yellow	0	0	4	9	154.949737	32	84	1.4	17
27/02/2011	2	1	337422.2782	8955256.624	0	Yellow	0	0	23	28	271.286798	29.8	92	1.7	21
27/02/2011	2	2	337458.9929	8955223.309	0	Yellow	0	0	3	3	249.112058	29.8	92	1.7	21
27/02/2011	2	3	337483.4893	8955154.172	0	Yellow	0	0	26	19	198.765353	29.8	92	1.7	21
27/02/2011	2	4	337561.4305	8955112.586	0	Yellow	1	1	4	3	226.242936	29.8	92	1.7	21
27/02/2011	2	6	337360.8454	8955180.443	0	Yellow	0	0	3	7	190.52289	29.8	92	1.7	21
27/02/2011	2	7	337412.1067	8955125.289	0	Yellow	0	0	6	7	141.163088	29.8	92	1.7	21
27/02/2011	2	8	337434.0358	8955104.49	0	Yellow	1	1	12	10	130.450426	29.8	92	1.7	21
27/02/2011	2	9	337511.8405	8955067.015	0	Yellow	0	0	3	6	160.296499	29.8	92	1.7	21
27/02/2011	2	10	337518.3759	8955015.545	0	Yellow	0	0	3	3	149.393298	29.8	92	1.7	21
27/02/2011	2	11	337577.3404	8954986.097	0	Yellow	1	0	30	9	206.232693	29.8	92	1.7	21
27/02/2011	2	13	337370.0029	8955137.067	0	Yellow	0	0	7	13	146.872768	29.8	92	1.7	21
27/02/2011	2	14	337413.5989	8955047.264	0	Yellow	0	0	12	18	71.123187	29.8	92	1.7	21
27/02/2011	2	15	337491.4384	8955024.615	0	Yellow	0	0	2	1	125.116568	29.8	92	1.7	21
27/02/2011	2	16	337487.3495	8954986.024	0	Yellow	0	0	1	6	116.275985	29.8	92	1.7	21
27/02/2011	2	18	337303.016	8955118.347	0	Yellow	0	0	8	18	145.134416	29.8	92	1.7	21
27/02/2011	2	19	337301.8658	8955079.64	0	Yellow	0	0	0	6	113.136293	29.8	92	1.7	21
27/02/2011	2	20	337366.1745	8955054.838	4	Yellow	0	1	10	15	64.830492	29.8	92	1.7	21
27/02/2011	2	21	337390.1127	8954980.015	0	Yellow	0	0	15	14	21.52544	29.8	92	1.7	21
27/02/2011	2	22	337450.7758	8954973.532	0	Yellow	6	2	17	5	81.35295	29.8	92	1.7	21
27/02/2011	2	23	337496.8077	8954884.101	0	Yellow	2	2	5	3	164.459847	29.8	92	1.7	21
27/02/2011	2	25	337302.1608	8955045.074	0	Yellow	0	3	8	22	88.150952	29.8	92	1.7	21
27/02/2011	2	26	337340.7589	8954972.793	2	Yellow	1	1	12	4	35.021225	29.8	92	1.7	21
27/02/2011	2	27	337401.0277	8954943.734	0	Yellow	1	0	4	5	55.242763	29.8	92	1.7	21
27/02/2011	2	28	337409.0197	8954913.994	0	Yellow	2	1	1	0	85.096143	29.8	92	1.7	21
27/02/2011	2	29	337466.1933	8954878.335	0	Yellow	1	0	3	3	146.789274	29.8	92	1.7	21
27/02/2011	2	31	337247.0738	8954971.967	0	Yellow	2	0	27	56	125.406983	29.8	92	1.7	21
27/02/2011	2	32	337313.6248	8954947.922	1	Yellow	10	1	38	15	71.388165	29.8	92	1.7	21
27/02/2011	2	33	337336.9299	8954921.226	0	Yellow	11	7	21	14	76.994723	29.8	92	1.7	21
27/02/2011	2	34	337355.9612	8954850.991	0	Yellow	5	1	19	5	140.033603	29.8	92	1.7	21
27/02/2011	2	35	337412.1407	8954826.005	0	Yellow	0	0	0	1	169.233558	29.8	92	1.7	21
27/02/2011	2	36	337126.7617	8954994.988	0	Yellow	0	0	1	0	244.433724	29.8	92	1.7	21
27/02/2011	2	37	337180.9373	8954964.618	0	Yellow	0	0	0	1	191.923652	29.8	92	1.7	21
27/02/2011	2	38	337239.9044	8954877.736	0	Yellow	0	0	29	38	172.837966	29.8	92	1.7	21
27/02/2011	2	39	337305.6086	8954861.911	0	Yellow	0	0	31	19	144.059397	29.8	92	1.7	21
27/02/2011	2	40	337338.105	8954824.853	0	Yellow	0	1	1	2	168.61536	29.8	92	1.7	21
27/02/2011	2	41	337381.2998	8954782.448	0	Yellow	0	0	3	5	207.998763	29.8	92	1.7	21
27/02/2011	2	42	337143.7868	8954961.193	0	Yellow	0	2	1	4	229.204423	29.8	92	1.7	21
27/02/2011	2	43	337139.5995	8954896.886	0	Yellow	0	0	0	5	249.643996	29.8	92	1.7	21
27/02/2011	2	44	337188.2111	8954855.254	0	Yellow	0	0	24	15	227.324216	29.8	92	1.7	21
27/02/2011	2	45	337245.2062	8954816.502	0	Yellow	0	1	1	6	214.551113	29.8	92	1.7	21
27/02/2011	2	46	337282.2677	8954817.654	0	Yellow	0	0	1	0	194.091218	29.8	92	1.7	21
28/02/2011	3	1	337399.6882	8955219.325	0	Yellow	1	3	3	6	230.896398	27.6	92	1.3	23
28/02/2011	3	2	337480.0015	8955200.832	0	Yellow	2	0	9	0	237.097347	27.6	92	1.3	23
28/02/2011	3	3	337522.5054	8955154.201	0	Yellow	0	0	44	47	223.171903	27.6	92	1.3	23
28/02/2011	3	4	337505.8998	8955114.658	0	Yellow	1	2	36	39	183.434198	27.6	92	1.3	23
28/02/2011	3	6	337356.2049	8955186.455	0	Yellow	2	3	1	15	196.824106	27.6	92	1.3	23
28/02/2011	3	7	337419.4326	8955134.375	0	Yellow	0	0	2	1	152.046571	27.6	92	1.3	23
28/02/2011	3	8	337444.2139	8955130.712	0	Yellow	1	0	8	7	158.37486	27.6	92	1.3	23
28/02/2011	3	9	337499.8607	8955034.556	0	Yellow	2	3	5	11	136.141007	27.6	92	1.3	23
28/02/2011	3	10	337541.2589	8955013.848	0	Yellow	0	2	2	6	171.746434	27.6	92	1.3	23
28/02/2011	3	11	337589.5612	8954962.736	0	Yellow	1	0	17	31	220.132514	27.6	92	1.3	23
28/02/2011	3	13	337387.2962	8955102.654	0	Yellow	0	0	4	10	113.60833	27.6	92	1.3	23
28/02/2011	3	14	337387.4462	8955077.032	0	Yellow	0	0	22	34	88.349123	27.6	92	1.3	23
28/02/2011	3	15	337461.076	8955058.911	0	Yellow	0	1	2	1	113.173977	27.6	92	1.3	23
28/02/2011	3	16	337520.0025	8954988.497	1	Yellow	0	1	12	22	148.863723	27.6	92	1.3	23
28/02/2011	3	18	337260.8568	8955121.79	0	Yellow	2	0	21	20	171.69918	27.6	92	1.3	23
28/02/2011	3	19	337329.4779	8955104.278	0	Yellow	0	0	3	6	121.451742	27.6	92	1.3	23
28/02/2011	3	20	337393.8372	8955027.352	0	Yellow	0	0	12	32	43.533261	27.6	92	1.3	23
28/02/2011	3	21	337405.2335	8955010.945	0	Yellow	0	0	6	8	39.902125	27.6	92	1.3	23
28/02/2011	3	22	337458.3918	8954957.156	0	Yellow	0	2	10	9	93.290979	27.6	92	1.3	23
28/02/2011	3	23	337478.8937	8954890.509	0	Yellow	0	2	8	12	146.788912	27.6	92	1.3	23
28/02/2011	3	25	337305.8813	8955041.108	0	Yellow	2	3	0	2	82.774238	27.6	92	1.3	23
28/02/2011	3	26	337343.4742	8954977.167	4	Yellow	0	0	0	0	30.589127	27.6	92	1.3	23
28/02/2011	3	27	337380.3655	8954963.779	1	Yellow	0	0	3	3	27.981214	27.6	92	1.3	23
28/02/2011	3	28	337404.1584	8954909.985	0	Yellow	0	1	2	9	86.740551	27.6	92	1.3	23
28/02/2011	3	29	337451.0516	8954841.906	0	Yellow	1	3	6	6	168.449225	27.6	92	1.3	23
28/02/2011	3	30	337187.4168	8955047.122	0	Yellow	2	0	7	9	192.347453	27.6	92	1.3	23
28/02/2011	3	31	337257.3357	8954979.633	0	Yellow	0	0	8	1	114.302195	27.6	92	1.3	23
28/02/2011	3	32	337257.2236	8954951.123	0	Yellow	0	0	31	40	120.439901	27.6	92	1.3	23
28/02/2011	3	33	337316.9478	8954874.028	0	Yellow	1	0	1	2	128.192437	27.6	92	1.3	23
28/02/2011	3	34	337371.8843	8954869.529	0	Yellow	0	1	2	9	120.672043	27.6	92	1.3	23
28/02/2011	3	35	337398.7399	8954808.218	0	Yellow	0	3	1	2	184.060777	27.6	92	1.3	23
28/02/2011	3	36	337160.4555	8955027.076	0	Yellow	1	0	3	5	213.895894	27.6	92	1.3	23
28/02/2011	3	37	337176.3962	8954957.229	0	Yellow	1	5	1	3	197.523264	27.6	92	1.3	23
28/02/2011	3	38	337255.1303	8954891.821	0	Yellow	0	0	9	9	152.113292	27.6	92	1.3	23
28/02/2011	3	39	337277.0525	8954886.724	0	Yellow	0	0	0	0	139.860676	27.6	92	1.3	23
28/02/2011	3	40	337319.8008	8954800.909	0	Yellow	0	0	2	3	196.130799	27.6	92	1.3	23
28/02/2011	3	41	337398.8431	8954771.961	0	Yellow	2	0	33	30	219.988018	27.6	92	1.3	23
28/02/2011	3	42	337087.8509	8954956.535	0	Yellow	0	2	2	2	285.290697	27.6	92	1.3	23
28/02/2011	3	43	337172.9058	8954906.552	0	Yellow	0	0	1	0	215.167195	27.6	92	1.3	23
28/02/2011	3	44	337185.6094	8954859.294	0	Yellow	1	1	1	11	227.069914	27.6	92	1.3	23
28/02/2011	3	45	337263.381	8954826.756	0	Yellow	0	0	0	0	195.773889	27.6	92	1.3	23
28/02/2011	3	46	337273.7746	8954793.095	0	Yellow	0	0	0	0	219.844724	27.6	92	1.3	23
01/03/2011	4	1	337388.1636	8955246.948	0	Yellow	0	2	1	3	257.312189	31	82	1.3	17
01/03/2011	4	2	337458.8186	8955175.014	0	Yellow	1	0	4	2	204.555165	31	82	1.3	17
01/03/2011	4	3	337488.5852	8955149.18	0	Yellow	2	3	7	9	197.652382	31	82	1.3	17
01/03/2011	4	4	337509.8297	8955108.903	0	Yellow	0	0	20	24	182.546069	31	82	1.3	17
01/03/2011	4	6	337341.8013	8955200.942	0	Yellow	4	3	60	48	212.777168	31	82	1.3	17
01/03/2011	4	7	337398.6153	8955172.675	0	Yellow	2	1	21	13	184.531612	31	82	1.3	17
01/03/2011	4	8	337471.3871	8955131.311	1	Yellow	1	0	24	10	173.090488	31	82	1.3	17
01/03/2011	4	9	337496.2516	8955091.6	0	Yellow	0	0	43	52	161.037229	31	82	1.3	17
01/03/2011	4	10	337557.1585	8955019.99	0	Yellow	1	1	5	8	188.380608	31	82	1.3	17
01/03/2011	4	11	337586.0361	8954970.199	0	Yellow	2	0	0	0	215.816275	31	82	1.3	17
01/03/2011	4	18	337276.0603	8955103.692	0	Yellow	0	0	0	5	148.062623	31	82	1.3	17
01/03/2011	4	19	337317.0123	8955088.396	0	Yellow	0	0	3	18	112.131692	31	82	1.3	17
01/03/2011	4	20	337398.4123	8955033.542	0	Yellow	0	0	11	7	51.205297	31	82	1.3	17
01/03/2011	4	21	337417.2624	8954957.187	1	Yellow	1	0	3	1	56.712	31	82	1.3	17
01/03/2011	4	22	337468.9108	8954968.442	0	Yellow	2	2	3	5	100.153901	31	82	1.3	17
01/03/2011	4	23	337507.2091	8954861.62	0	Yellow	0	0	0	4	187.202741	31	82	1.3	17
01/03/2011	4	25	337279.2727	8954999.077	0	Yellow	0	2	4	5	92.303784	31	82	1.3	17
01/03/2011	4	26	337332.2409	8955014.568	0	Yellow	1	0	4	4	45.90925	31	82	1.3	17
01/03/2011	4	27	337360.2058	8954967.882	0	Yellow	0	1	9	17	24.855405	31	82	1.3	17
01/03/2011	4	28	337415.8718	8954895.972	0	Yellow	0	1	0	0	104.30179	31	82	1.3	17
01/03/2011	4	29	337446.797	8954847.393	0	Yellow	0	0	0	8	161.604785	31	82	1.3	17
01/03/2011	4	31	337259.3921	8954993.567	0	Yellow	0	1	16	3	111.807145	31	82	1.3	17
01/03/2011	4	32	337282.6193	8954918.834	0	Yellow	0	0	1	1	113.711651	31	82	1.3	17
01/03/2011	4	33	337324.9202	8954872.71	0	Yellow	0	0	29	6	126.256754	31	82	1.3	17
01/03/2011	4	34	337351.728	8954844.279	0	Yellow	0	0	1	0	147.206169	31	82	1.3	17
01/03/2011	4	35	337405.2297	8954818.49	0	Yellow	0	0	1	2	175.057998	31	82	1.3	17
01/03/2011	4	36	337145.4817	8955005.626	0	Yellow	0	0	7	9	226.193535	31	82	1.3	17
01/03/2011	4	37	337196.551	8954923.298	0	Yellow	0	0	14	11	186.975838	31	82	1.3	17
01/03/2011	4	38	337214.3403	8954903.518	0	Yellow	1	2	12	11	179.171495	31	82	1.3	17
01/03/2011	4	39	337250.4807	8954860.691	0	Yellow	1	2	2	8	177.011046	31	82	1.3	17
01/03/2011	4	40	337328.7842	8954786.363	0	Yellow	1	3	0	19	208.191268	31	82	1.3	17
01/03/2011	4	41	337391.922	8954797.902	0	Yellow	2	0	14	35	193.415708	31	82	1.3	17
01/03/2011	4	42	337119.0681	8954986.416	0	Yellow	0	0	4	14	252.108784	31	82	1.3	17
01/03/2011	4	43	337187.7091	8954916.157	0	Yellow	0	0	0	0	197.818458	31	82	1.3	17
01/03/2011	4	44	337193.2231	8954891.075	0	Yellow	0	2	4	9	203.673602	31	82	1.3	17
01/03/2011	4	45	337240.8546	8954849.631	0	Yellow	0	0	0	0	191.666093	31	82	1.3	17
01/03/2011	4	46	337287.5028	8954809.947	0	Yellow	0	0	0	0	198.713971	31	82	1.3	17
02/03/2011	5	1	337416.6927	8955267.865	0	Yellow	0	0	8	3	281.376406	31	85	1.1	20
02/03/2011	5	2	337463.0015	8955217.036	0	Yellow	0	0	5	4	244.729066	31	85	1.1	20
02/03/2011	5	3	337478.4537	8955159.892	0	Yellow	1	0	1	3	200.774311	31	85	1.1	20
02/03/2011	5	4	337558.7429	8955117.165	0	Yellow	0	0	2	4	226.521743	31	85	1.1	20
02/03/2011	5	5	337589.0577	8955072.957	0	Yellow	0	0	16	13	233.0952	31	85	1.1	20
02/03/2011	5	6	337375.9025	8955235.326	0	Yellow	0	0	3	3	245.173495	31	85	1.1	20
02/03/2011	5	7	337394.2773	8955143.888	0	Yellow	1	0	3	2	155.419396	31	85	1.1	20
02/03/2011	5	8	337438.3962	8955100.375	0	Yellow	1	0	3	1	129.078024	31	85	1.1	20
02/03/2011	5	9	337504.6191	8955080.361	0	Yellow	0	2	1	1	161.07002	31	85	1.1	20
02/03/2011	5	10	337549.996	8955031.996	0	Yellow	0	0	5	2	183.666753	31	85	1.1	20
02/03/2011	5	11	337558.7705	8954988.478	0	Yellow	0	1	22	13	187.629893	31	85	1.1	20
02/03/2011	5	12	337326.1151	8955145.411	0	Yellow	2	1	110	53	161.613128	31	85	1.1	20
02/03/2011	5	13	337378.2775	8955096.623	0	Yellow	0	1	0	1	106.663206	31	85	1.1	20
02/03/2011	5	14	337410.926	8955092.228	0	Yellow	0	0	2	7	109.508657	31	85	1.1	20
02/03/2011	5	15	337445.9163	8955044.388	0	Yellow	1	0	1	6	92.33992	31	85	1.1	20
02/03/2011	5	16	337507.8013	8955011.522	0	Yellow	1	0	3	27	138.306392	31	85	1.1	20
02/03/2011	5	18	337290.2877	8955097.866	0	Yellow	0	0	9	12	134.649949	31	85	1.1	20
02/03/2011	5	19	337331.2066	8955109.761	0	Yellow	0	0	14	15	126.057143	31	85	1.1	20
02/03/2011	5	20	337363.6743	8955011.417	1	Yellow	0	1	1	2	22.495749	31	85	1.1	20
02/03/2011	5	21	337400.2298	8955007.768	0	Yellow	0	0	3	0	33.976703	31	85	1.1	20
02/03/2011	5	22	337448.5564	8954934.526	0	Yellow	0	0	4	1	95.348945	31	85	1.1	20
02/03/2011	5	23	337485.3893	8954885.94	0	Yellow	0	0	27	23	154.663692	31	85	1.1	20
02/03/2011	5	25	337311.4784	8955031.912	0	Yellow	1	0	18	12	72.8045	31	85	1.1	20
02/03/2011	5	26	337309.4972	8954991.386	0	Yellow	0	0	0	0	61.662732	31	85	1.1	20
02/03/2011	5	27	337375.0406	8954919.463	1	Yellow	1	0	7	4	70.843196	31	85	1.1	20
02/03/2011	5	28	337444.6272	8954898.345	0	Yellow	0	1	0	1	117.627547	31	85	1.1	20
02/03/2011	5	29	337457.2491	8954884.795	0	Yellow	0	3	2	4	136.100391	31	85	1.1	20
02/03/2011	5	31	337234.3251	8955009.705	0	Yellow	0	0	21	18	138.206925	31	85	1.1	20
02/03/2011	5	32	337316.5303	8954948.658	0	Yellow	0	3	7	24	68.620775	31	85	1.1	20
02/03/2011	5	33	337347.8355	8954907.523	0	Yellow	1	2	2	4	85.899848	31	85	1.1	20
02/03/2011	5	34	337369.4004	8954864.218	0	Yellow	1	0	4	4	125.993328	31	85	1.1	20
02/03/2011	5	35	337413.1762	8954832.237	0	Yellow	0	0	2	9	163.457495	31	85	1.1	20
02/03/2011	5	36	337157.1613	8954975.279	0	Yellow	0	0	0	0	214.506702	31	85	1.1	20
02/03/2011	5	37	337184.0966	8954968.521	0	Yellow	1	2	4	10	188.303851	31	85	1.1	20
02/03/2011	5	38	337274.4237	8954909.202	0	Yellow	0	0	20	9	126.159298	31	85	1.1	20
02/03/2011	5	39	337307.9195	8954865.01	0	Yellow	0	0	6	5	140.250284	31	85	1.1	20
02/03/2011	5	40	337316.4169	8954839.248	0	Yellow	1	0	3	12	160.566878	31	85	1.1	20
02/03/2011	5	41	337393.6709	8954764.619	0	Yellow	0	1	2	2	226.701256	31	85	1.1	20
02/03/2011	5	42	337090.8373	8954950.664	0	Yellow	1	0	3	5	283.085459	31	85	1.1	20
02/03/2011	5	43	337163.9809	8954939.59	0	Yellow	2	2	5	32	213.259595	31	85	1.1	20
02/03/2011	5	44	337199.2134	8954836.708	0	Yellow	0	3	6	3	230.479961	31	85	1.1	20
02/03/2011	5	45	337272.8434	8954821.465	0	Yellow	16	4	31	22	195.281817	31	85	1.1	20
02/03/2011	5	46	337282.558	8954777.308	0	Yellow	0	0	25	21	230.587601	31	85	1.1	20
02/03/2011	5	47	337290.3564	8954734.469	0	Yellow	0	0	43	56	268.188733	31	85	1.1	20
22/02/2011	1	1	337420.1849	8955263.681	0	Red	0	0	11	14	277.843924	32.4	77	2.4	12
22/02/2011	1	2	337472.3891	8955184.15	0	Red	0	1	1	2	218.784925	32.4	77	2.4	12
22/02/2011	1	3	337485.2382	8955170.05	0	Red	0	0	1	3	212.98605	32.4	77	2.4	12
22/02/2011	1	6	337366.0072	8955225.153	0	Red	0	1	14	13	235.010745	32.4	77	2.4	12
22/02/2011	1	7	337428.4271	8955144.559	0	Red	0	0	1	2	164.645079	32.4	77	2.4	12
22/02/2011	1	8	337454.7478	8955142.87	0	Red	1	3	14	8	174.061306	32.4	77	2.4	12
22/02/2011	1	12	337286.7572	8955194.112	0	Red	0	0	1	3	220.686764	32.4	77	2.4	12
22/02/2011	1	13	337379.9626	8955100.198	0	Red	1	0	3	3	110.351467	32.4	77	2.4	12
22/02/2011	1	14	337407.5273	8955041.215	0	Red	0	0	13	2	62.658602	32.4	77	2.4	12
22/02/2011	1	18	337288.1233	8955149.871	0	Red	0	0	16	4	179.967407	32.4	77	2.4	12
22/02/2011	1	19	337342.2299	8955062.687	0	Red	0	0	21	13	78.043921	32.4	77	2.4	12
22/02/2011	1	20	337373.8598	8955003.468	5	Red	0	0	1	1	13.543074	32.4	77	2.4	12
22/02/2011	1	24	337247.396	8955074.512	0	Red	0	0	11	13	149.744326	32.4	77	2.4	12
22/02/2011	1	25	337312.7219	8955033.255	0	Red	0	0	19	12	72.577809	32.4	77	2.4	12
22/02/2011	1	26	337352.6688	8954983.036	0	Red	1	0	1	3	19.819454	32.4	77	2.4	12
22/02/2011	1	30	337205.9944	8955025.789	0	Red	0	0	1	1	168.945289	32.4	77	2.4	12
22/02/2011	1	31	337232.1782	8955011.684	0	Red	0	2	8	4	140.621405	32.4	77	2.4	12
22/02/2011	1	32	337306.6906	8954941.908	0	Red	1	0	13	6	80.540871	32.4	77	2.4	12
22/02/2011	1	9	337468.7294	8955066.794	0	Red	0	0	0	0	124.051769	32.4	77	2.4	12
22/02/2011	1	15	337440.7454	8955041.029	0	Red	0	1	2	1	86.182466	32.4	77	2.4	12
22/02/2011	1	21	337388.0928	8954994.338	1	Red	0	0	2	1	17.442447	32.4	77	2.4	12
22/02/2011	1	39	337270.9243	8954880.164	0	Red	0	0	0	7	148.837393	32.4	77	2.4	12
22/02/2011	1	40	337325.0371	8954811.934	0	Red	0	0	1	4	184.131728	32.4	77	2.4	12
22/02/2011	1	45	337223.9811	8954833.064	0	Red	1	0	30	51	215.289474	32.4	77	2.4	12
22/02/2011	1	46	337280.6134	8954788.706	0	Red	2	2	3	4	220.898333	32.4	77	2.4	12
22/02/2011	1	47	337324.0124	8954772.096	0	Red	0	0	7	7	223.138171	32.4	77	2.4	12
22/02/2011	1	38	337261.7009	8954898.235	0	Red	1	2	16	5	142.954885	32.4	77	2.4	12
22/02/2011	1	36	337160.5295	8954980.491	0	Red	0	0	2	0	210.84262	32.4	77	2.4	12
22/02/2011	1	37	337203.6217	8954928.54	0	Red	0	1	3	2	178.51351	32.4	77	2.4	12
22/02/2011	1	42	337129.4624	8954945.125	0	Red	0	0	17	4	245.853301	32.4	77	2.4	12
22/02/2011	1	43	337182.369	8954909.355	0	Red	1	0	14	13	205.361759	32.4	77	2.4	12
22/02/2011	1	44	337201.2946	8954864.103	0	Red	9	3	5	3	211.543016	32.4	77	2.4	12
22/02/2011	1	27	337353.0709	8954957.659	0	Red	0	0	1	2	37.224424	32.4	77	2.4	12
22/02/2011	1	28	337418.2086	8954925.616	0	Red	0	1	6	5	79.909893	32.4	77	2.4	12
22/02/2011	1	29	337453.7868	8954890.213	0	Red	1	0	17	14	129.716109	32.4	77	2.4	12
22/02/2011	1	33	337314.9295	8954920.242	0	Red	0	0	7	3	89.746954	32.4	77	2.4	12
22/02/2011	1	34	337364.4911	8954860.887	0	Red	0	0	10	12	129.483359	32.4	77	2.4	12
22/02/2011	1	35	337441.699	8954773.536	0	Red	0	0	12	15	227.860298	32.4	77	2.4	12
22/02/2011	1	41	337388.7115	8954791.779	0	Red	0	0	5	5	199.195273	32.4	77	2.4	12
22/02/2011	1	4	337516.4518	8955093.855	0	Red	0	0	3	5	178.487308	32.4	77	2.4	12
22/02/2011	1	5	337598.6373	8955095.798	0	Red	0	0	5	6	250.803484	32.4	77	2.4	12
22/02/2011	1	10	337545.6141	8955046.854	0	Red	0	0	10	13	183.434099	32.4	77	2.4	12
22/02/2011	1	11	337572.4727	8954995.569	0	Red	0	0	15	18	201.395803	32.4	77	2.4	12
22/02/2011	1	16	337491.9146	8954997.537	0	Red	0	1	0	14	120.988861	32.4	77	2.4	12
22/02/2011	1	17	337549.9854	8954920.314	0	Red	0	0	11	7	192.006422	32.4	77	2.4	12
22/02/2011	1	22	337445.934	8954936.887	0	Red	1	0	1	2	91.84236	32.4	77	2.4	12
22/02/2011	1	23	337483.3393	8954884.205	0	Red	0	1	7	11	154.341752	32.4	77	2.4	12
23/02/2011	2	1	337425.2465	8955225.76	0	Red	0	0	2	4	241.693052	31.6	66	2.7	14
23/02/2011	2	2	337467.8079	8955212.941	0	Red	0	0	1	3	242.810521	31.6	66	2.7	14
23/02/2011	2	3	337490.487	8955139.739	0	Red	0	0	3	7	191.321585	31.6	66	2.7	14
23/02/2011	2	6	337394.1127	8955203.698	0	Red	0	0	3	10	214.730278	31.6	66	2.7	14
23/02/2011	2	7	337397.7474	8955139.054	0	Red	1	2	10	9	151.212805	31.6	66	2.7	14
23/02/2011	2	8	337477.6736	8955125.449	0	Red	5	0	4	1	172.163727	31.6	66	2.7	14
23/02/2011	2	12	337332.5112	8955144.437	0	Red	0	2	23	43	159.00407	31.6	66	2.7	14
23/02/2011	2	13	337344.5312	8955119.51	0	Red	0	0	6	10	132.02183	31.6	66	2.7	14
23/02/2011	2	14	337421.2524	8955053.896	0	Red	14	23	14	8	81.041558	31.6	66	2.7	14
23/02/2011	2	18	337298.9307	8955109.129	0	Red	0	0	16	17	139.13968	31.6	66	2.7	14
23/02/2011	2	19	337307.7392	8955085.372	0	Red	0	1	0	9	114.361879	31.6	66	2.7	14
23/02/2011	2	20	337389.2426	8955018.73	0	Red	0	0	4	1	33.785079	31.6	66	2.7	14
23/02/2011	2	24	337261.8413	8955075.396	0	Red	0	0	5	4	138.587975	31.6	66	2.7	14
23/02/2011	2	25	337308.9516	8955037.13	0	Red	0	1	3	2	77.916871	31.6	66	2.7	14
23/02/2011	2	26	337307.1866	8954993.458	1	Red	0	0	0	0	64.044878	31.6	66	2.7	14
23/02/2011	2	30	337183.3264	8955047.905	0	Red	0	3	4	7	196.486897	31.6	66	2.7	14
23/02/2011	2	31	337239.7036	8954964.431	0	Red	0	0	14	10	133.946785	31.6	66	2.7	14
23/02/2011	2	32	337288.1191	8954923.77	0	Red	0	0	4	3	106.332561	31.6	66	2.7	14
23/02/2011	2	9	337486.1337	8955082.454	0	Red	0	0	24	8	147.419808	31.6	66	2.7	14
23/02/2011	2	15	337444.6507	8955047.834	0	Red	0	0	8	3	93.404565	31.6	66	2.7	14
23/02/2011	2	21	337393.9723	8955001.632	10	Red	0	0	0	0	25.527406	31.6	66	2.7	14
23/02/2011	2	39	337259.8406	8954868.834	0	Red	0	2	56	20	164.677691	31.6	66	2.7	14
23/02/2011	2	40	337314.3753	8954792.311	0	Red	0	0	4	3	205.870779	31.6	66	2.7	14
23/02/2011	2	41	337336.5272	8954791.458	0	Red	0	2	8	3	201.73344	31.6	66	2.7	14
23/02/2011	2	45	337229.7235	8954838.014	0	Red	0	0	1	2	207.752624	31.6	66	2.7	14
23/02/2011	2	46	337283.436	8954786.195	0	Red	0	1	5	9	222.061061	31.6	66	2.7	14
23/02/2011	2	47	337321.6432	8954708.829	0	Red	1	2	7	3	285.691882	31.6	66	2.7	14
23/02/2011	2	44	337194.9077	8954832.793	0	Red	0	0	9	5	236.299331	31.6	66	2.7	14
23/02/2011	2	36	337159.66	8954972.771	0	Red	1	4	23	13	212.205391	31.6	66	2.7	14
23/02/2011	2	37	337190.4735	8954973.998	3	Red	0	0	26	11	181.399858	31.6	66	2.7	14
23/02/2011	2	38	337240.061	8954931.723	0	Red	0	2	1	4	143.538718	31.6	66	2.7	14
23/02/2011	2	42	337106.7133	8954938.725	0	Red	2	0	3	1	269.398378	31.6	66	2.7	14
23/02/2011	2	43	337159.5738	8954909.452	0	Red	0	0	0	0	226.459559	31.6	66	2.7	14
23/02/2011	2	27	337387.9253	8954955.771	0	Red	2	2	3	5	38.298239	31.6	66	2.7	14
23/02/2011	2	28	337416.1335	8954870.477	0	Red	0	1	6	4	127.894236	31.6	66	2.7	14
23/02/2011	2	33	337309.6975	8954916.917	0	Red	0	0	1	1	95.637292	31.6	66	2.7	14
23/02/2011	2	34	337386.9266	8954884.687	0	Red	0	0	8	5	106.685194	31.6	66	2.7	14
23/02/2011	2	35	337436.1686	8954826.724	0	Red	1	0	23	12	175.930271	31.6	66	2.7	14
23/02/2011	2	4	337523.7587	8955080.442	0	Red	1	4	13	8	177.295539	31.6	66	2.7	14
23/02/2011	2	5	337569.3818	8955061.577	0	Red	0	0	12	8	210.692267	31.6	66	2.7	14
23/02/2011	2	10	337536.8844	8955028.078	0	Red	0	0	14	11	170.009388	31.6	66	2.7	14
23/02/2011	2	11	337581.6017	8954974.732	0	Red	9	0	52	39	211.020799	31.6	66	2.7	14
23/02/2011	2	16	337477.1751	8954980.009	0	Red	0	0	8	11	106.515106	31.6	66	2.7	14
23/02/2011	2	17	337545.2272	8954964.061	0	Red	1	0	56	33	176.03005	31.6	66	2.7	14
23/02/2011	2	22	337457.0972	8954951.871	0	Red	1	1	14	9	94.107259	31.6	66	2.7	14
23/02/2011	2	23	337474.2453	8954898.365	0	Red	0	0	2	2	138.06664	31.6	66	2.7	14
23/02/2011	2	29	337480.0304	8954863.515	0	Red	0	0	1	0	167.04476	31.6	66	2.7	14
24/02/2011	3	1	337441.0728	8955238.731	0	Red	2	0	8	0	258.181837	34.6	67	1.6	15
24/02/2011	3	2	337476.8876	8955187.795	0	Red	0	0	34	5	224.10903	34.6	67	1.6	15
24/02/2011	3	3	337518.3337	8955160.551	0	Red	0	1	0	0	225.129414	34.6	67	1.6	15
24/02/2011	3	6	337389.8693	8955191.17	0	Red	1	2	8	12	201.841652	34.6	67	1.6	15
24/02/2011	3	7	337437.1517	8955150.957	0	Red	0	0	2	0	173.78029	34.6	67	1.6	15
24/02/2011	3	8	337458.2045	8955083.195	0	Red	1	0	4	7	127.385474	34.6	67	1.6	15
24/02/2011	3	13	337338.7276	8955113.537	0	Red	0	1	6	14	127.528526	34.6	67	1.6	15
24/02/2011	3	14	337405.9402	8955096.545	0	Red	0	0	0	0	111.893177	34.6	67	1.6	15
24/02/2011	3	18	337285.3407	8955093.455	0	Red	0	0	6	9	134.256858	34.6	67	1.6	15
24/02/2011	3	19	337321.3407	8955098.374	0	Red	0	1	3	3	119.090921	34.6	67	1.6	15
24/02/2011	3	20	337359.8615	8955015.678	0	Red	0	0	5	2	27.867476	34.6	67	1.6	15
24/02/2011	3	25	337295.1385	8955055.219	0	Red	3	3	78	20	100.025989	34.6	67	1.6	15
24/02/2011	3	26	337303.0837	8954987.889	1	Red	0	0	0	0	68.103977	34.6	67	1.6	15
24/02/2011	3	30	337214.6687	8955024.676	0	Red	0	0	3	0	160.232928	34.6	67	1.6	15
24/02/2011	3	31	337224.5409	8955006.246	0	Red	0	2	0	0	147.483245	34.6	67	1.6	15
24/02/2011	3	32	337283.3778	8954975.824	0	Red	1	0	1	6	88.940023	34.6	67	1.6	15
24/02/2011	3	4	337549.7194	8955129.063	0	Red	0	0	0	0	226.210016	34.6	67	1.6	15
24/02/2011	3	15	337454.2532	8955051.413	0	Red	0	0	2	2	103.216011	34.6	67	1.6	15
24/02/2011	3	21	337420.9054	8955021.584	0	Red	5	6	1	8	58.82818	34.6	67	1.6	15
24/02/2011	3	39	337252.8557	8954865.305	0	Red	1	1	5	10	172.022376	34.6	67	1.6	15
24/02/2011	3	40	337333.4953	8954819.114	0	Red	0	0	17	12	175.179258	34.6	67	1.6	15
24/02/2011	3	45	337217.8353	8954828.803	0	Red	0	0	45	28	222.60603	34.6	67	1.6	15
24/02/2011	3	46	337307.9089	8954783.208	0	Red	0	0	0	0	216.436047	34.6	67	1.6	15
24/02/2011	3	47	337286.2962	8954730.65	0	Red	0	0	0	2	273.067113	34.6	67	1.6	15
24/02/2011	3	36	337151.5455	8954967.723	0	Red	0	1	9	2	220.750204	34.6	67	1.6	15
24/02/2011	3	37	337198.4253	8954983.111	1	Red	1	1	4	2	172.868573	34.6	67	1.6	15
24/02/2011	3	38	337206.3588	8954902.31	0	Red	0	1	5	8	186.762112	34.6	67	1.6	15
24/02/2011	3	42	337098.5369	8954945.778	0	Red	0	0	5	4	276.206973	34.6	67	1.6	15
24/02/2011	3	43	337143.405	8954886.78	0	Red	1	0	7	2	250.125069	34.6	67	1.6	15
24/02/2011	3	44	337186.3297	8954882.024	0	Red	0	0	3	8	214.149109	34.6	67	1.6	15
24/02/2011	3	27	337377.3457	8954913.332	0	Red	0	1	0	1	77.116512	34.6	67	1.6	15
24/02/2011	3	28	337402.4366	8954881.419	0	Red	0	6	3	1	113.190446	34.6	67	1.6	15
24/02/2011	3	29	337438.9244	8954851.169	0	Red	1	1	16	6	154.670158	34.6	67	1.6	15
24/02/2011	3	33	337327.8958	8954935.364	0	Red	0	1	7	0	69.83987	34.6	67	1.6	15
24/02/2011	3	34	337379.5808	8954847.099	0	Red	0	0	2	1	143.348125	34.6	67	1.6	15
24/02/2011	3	35	337408.7392	8954822.197	0	Red	0	0	6	1	172.155641	34.6	67	1.6	15
24/02/2011	3	41	337361.7703	8954817.936	0	Red	0	0	1	1	172.517692	34.6	67	1.6	15
24/02/2011	3	9	337528.5621	8955068.208	0	Red	0	0	55	52	175.682798	34.6	67	1.6	15
24/02/2011	3	10	337554.206	8955024.041	0	Red	0	0	20	9	186.159474	34.6	67	1.6	15
24/02/2011	3	11	337568.425	8954971.714	0	Red	2	3	6	33	198.140592	34.6	67	1.6	15
24/02/2011	3	16	337483.2666	8955009.727	0	Red	0	0	3	5	113.80611	34.6	67	1.6	15
24/02/2011	3	22	337441.0912	8954964.307	0	Red	2	0	2	4	74.58131	34.6	67	1.6	15
24/02/2011	3	23	337508.1686	8954876.457	0	Red	1	0	24	8	178.078061	34.6	67	1.6	15
25/02/2011	4	1	337427.171	8955253.104	0	Red	0	0	2	2	268.80825	25.4	90	2	31
25/02/2011	4	2	337443.3467	8955192.701	0	Red	0	0	2	0	214.987535	25.4	90	2	31
25/02/2011	4	3	337504.9476	8955170.584	0	Red	0	0	0	1	224.590702	25.4	90	2	31
25/02/2011	4	6	337381.5014	8955181.435	0	Red	0	0	1	0	191.516131	25.4	90	2	31
25/02/2011	4	7	337402.7944	8955176.643	0	Red	0	0	0	3	189.111216	25.4	90	2	31
25/02/2011	4	8	337450.8584	8955094.723	0	Red	1	1	15	14	131.4496	25.4	90	2	31
25/02/2011	4	12	337323.3244	8955181.016	0	Red	0	3	6	9	196.719055	25.4	90	2	31
25/02/2011	4	13	337384.5627	8955127.827	0	Red	0	0	3	0	138.280276	25.4	90	2	31
25/02/2011	4	14	337393.0626	8955081.304	0	Red	0	1	1	0	93.703904	25.4	90	2	31
25/02/2011	4	18	337315.4242	8955121.343	0	Red	2	0	45	38	142.492101	25.4	90	2	31
25/02/2011	4	19	337346.0609	8955065.965	0	Red	0	2	1	0	79.811968	25.4	90	2	31
25/02/2011	4	20	337380.5196	8955008.242	0	Red	0	0	1	6	20.331793	25.4	90	2	31
25/02/2011	4	25	337282.539	8955007.396	0	Red	1	3	23	22	90.262878	25.4	90	2	31
25/02/2011	4	26	337329.4397	8954961.35	0	Red	0	0	7	2	50.713565	25.4	90	2	31
25/02/2011	4	31	337217.5294	8954998.702	0	Red	0	0	8	8	153.854279	25.4	90	2	31
25/02/2011	4	32	337273.4593	8954969.057	0	Red	1	0	0	0	99.95066	25.4	90	2	31
25/02/2011	4	15	337429.7039	8955032.297	0	Red	0	0	2	3	72.117913	25.4	90	2	31
25/02/2011	4	21	337415.4309	8955021.247	0	Red	0	1	17	14	54.082717	25.4	90	2	31
25/02/2011	4	39	337310.4456	8954855.237	0	Red	2	3	4	3	147.984987	25.4	90	2	31
25/02/2011	4	40	337326.6048	8954839.737	0	Red	0	0	6	0	156.917127	25.4	90	2	31
25/02/2011	4	45	337251.7642	8954808.684	0	Red	0	0	0	0	217.256482	25.4	90	2	31
25/02/2011	4	46	337257.9167	8954792.858	0	Red	0	0	0	0	227.518687	25.4	90	2	31
25/02/2011	4	44	337220.3074	8954860.108	0	Red	1	0	1	3	199.189929	25.4	90	2	31
25/02/2011	4	36	337149.5223	8955014.899	0	Red	0	0	4	0	222.998324	25.4	90	2	31
25/02/2011	4	37	337219.8925	8954943.52	0	Red	0	0	4	5	158.295028	25.4	90	2	31
25/02/2011	4	38	337232.7489	8954925.938	0	Red	0	0	2	2	152.590754	25.4	90	2	31
25/02/2011	4	42	337102.5508	8954942.104	0	Red	0	1	0	12	272.869664	25.4	90	2	31
25/02/2011	4	43	337161.7439	8954942.517	0	Red	0	0	0	2	214.764705	25.4	90	2	31
25/02/2011	4	27	337342.0223	8954948.168	0	Red	0	0	10	2	51.136489	25.4	90	2	31
25/02/2011	4	28	337422.6628	8954903.585	0	Red	0	0	1	0	100.775018	25.4	90	2	31
25/02/2011	4	29	337429.4381	8954860.226	0	Red	1	3	2	4	142.444916	25.4	90	2	31
25/02/2011	4	33	337343.37	8954918.452	0	Red	1	0	16	10	76.936838	25.4	90	2	31
25/02/2011	4	34	337375.6117	8954894.094	0	Red	0	0	32	48	96.208781	25.4	90	2	31
25/02/2011	4	35	337419.6822	8954805.993	0	Red	1	2	18	27	190.491862	25.4	90	2	31
25/02/2011	4	41	337354.735	8954811.838	0	Red	1	0	3	2	179.114128	25.4	90	2	31
25/02/2011	4	4	337556.694	8955121.003	0	Red	1	0	2	4	227.017625	25.4	90	2	31
25/02/2011	4	9	337508.5171	8955074.532	0	Red	1	0	12	21	161.189806	25.4	90	2	31
25/02/2011	4	10	337548.4335	8955007.386	0	Red	1	0	12	12	178.116202	25.4	90	2	31
25/02/2011	4	11	337568.6682	8955003.925	0	Red	2	2	7	13	197.996096	25.4	90	2	31
25/02/2011	4	16	337501.0465	8955005.667	0	Red	0	0	5	6	130.815708	25.4	90	2	31
25/02/2011	4	22	337462.2592	8954909.367	0	Red	0	0	16	13	121.798899	25.4	90	2	31
25/02/2011	4	23	337501.657	8954865.802	0	Red	0	1	73	65	180.297067	25.4	90	2	31
26/02/2011	5	13	337390.5373	8955118.225	0	Red	0	0	0	0	129.486431	32	84	1.4	17
26/02/2011	5	14	337381.7107	8955070.13	0	Red	0	0	0	0	80.626328	32	84	1.4	17
26/02/2011	5	19	337338.1025	8955066.068	0	Red	0	0	0	0	82.753784	32	84	1.4	17
26/02/2011	5	20	337369.5578	8955008.535	0	Red	0	0	3	5	18.405268	32	84	1.4	17
26/02/2011	5	26	337322.587	8954952.763	0	Red	0	0	0	0	61.316237	32	84	1.4	17
26/02/2011	5	31	337251.5992	8954975.092	0	Red	0	0	0	0	120.499965	32	84	1.4	17
26/02/2011	5	32	337264.2748	8954956.051	0	Red	0	2	0	6	112.196615	32	84	1.4	17
26/02/2011	5	37	337233.3348	8954956.202	0	Red	0	0	21	43	141.945102	32	84	1.4	17
26/02/2011	5	15	337425.5657	8955025.028	0	Red	0	0	0	0	64.608914	32	84	1.4	17
26/02/2011	5	39	337266.9574	8954875.509	0	Red	0	0	4	9	154.949737	32	84	1.4	17
26/02/2011	5	38	337247.3623	8954884.488	0	Red	1	2	0	0	162.781503	32	84	1.4	17
26/02/2011	5	27	337394.0703	8954947.999	0	Red	0	0	0	0	48.023245	32	84	1.4	17
26/02/2011	5	28	337394.7258	8954900.903	0	Red	1	0	5	4	92.355894	32	84	1.4	17
26/02/2011	5	33	337306.6302	8954905.589	0	Red	0	0	0	0	106.402205	32	84	1.4	17
26/02/2011	5	34	337372.7338	8954840.167	0	Red	0	0	3	15	150.040075	32	84	1.4	17
26/02/2011	5	21	337401.1882	8954970.798	0	Red	0	0	0	0	35.759741	32	84	1.4	17
26/02/2011	5	22	337419.4601	8954951.239	0	Red	0	0	1	3	62.063489	32	84	1.4	17
27/02/2011	6	1	337422.2782	8955256.624	0	Red	0	0	23	28	271.286798	29.8	92	1.7	21
27/02/2011	6	2	337458.9929	8955223.309	0	Red	0	0	3	3	249.112058	29.8	92	1.7	21
27/02/2011	6	3	337483.4893	8955154.172	0	Red	0	0	26	19	198.765353	29.8	92	1.7	21
27/02/2011	6	6	337360.8454	8955180.443	0	Red	0	0	3	7	190.52289	29.8	92	1.7	21
27/02/2011	6	7	337412.1067	8955125.289	0	Red	0	0	6	7	141.163088	29.8	92	1.7	21
27/02/2011	6	8	337434.0358	8955104.49	0	Red	1	1	12	10	130.450426	29.8	92	1.7	21
27/02/2011	6	13	337370.0029	8955137.067	0	Red	0	0	7	13	146.872768	29.8	92	1.7	21
27/02/2011	6	14	337413.5989	8955047.264	0	Red	0	0	12	18	71.123187	29.8	92	1.7	21
27/02/2011	6	18	337303.016	8955118.347	0	Red	0	0	8	18	145.134416	29.8	92	1.7	21
27/02/2011	6	19	337301.8658	8955079.64	0	Red	0	0	0	6	113.136293	29.8	92	1.7	21
27/02/2011	6	20	337366.1745	8955054.838	0	Red	0	1	10	15	64.830492	29.8	92	1.7	21
27/02/2011	6	25	337302.1608	8955045.074	0	Red	0	3	8	22	88.150952	29.8	92	1.7	21
27/02/2011	6	26	337340.7589	8954972.793	0	Red	1	1	12	4	35.021225	29.8	92	1.7	21
27/02/2011	6	31	337247.0738	8954971.967	0	Red	2	0	27	56	125.406983	29.8	92	1.7	21
27/02/2011	6	32	337313.6248	8954947.922	0	Red	10	1	38	15	71.388165	29.8	92	1.7	21
27/02/2011	6	39	337305.6086	8954861.911	0	Red	0	0	31	19	144.059397	29.8	92	1.7	21
27/02/2011	6	40	337338.105	8954824.853	0	Red	0	1	1	2	168.61536	29.8	92	1.7	21
27/02/2011	6	45	337245.2062	8954816.502	0	Red	0	1	1	6	214.551113	29.8	92	1.7	21
27/02/2011	6	46	337282.2677	8954817.654	0	Red	0	0	1	0	194.091218	29.8	92	1.7	21
27/02/2011	6	38	337239.9044	8954877.736	0	Red	0	0	29	38	172.837966	29.8	92	1.7	21
27/02/2011	6	36	337126.7617	8954994.988	0	Red	0	0	1	0	244.433724	29.8	92	1.7	21
27/02/2011	6	37	337180.9373	8954964.618	0	Red	0	0	0	1	191.923652	29.8	92	1.7	21
27/02/2011	6	42	337143.7868	8954961.193	0	Red	0	2	1	4	229.204423	29.8	92	1.7	21
27/02/2011	6	43	337139.5995	8954896.886	0	Red	0	0	0	5	249.643996	29.8	92	1.7	21
27/02/2011	6	44	337188.2111	8954855.254	0	Red	0	0	24	15	227.324216	29.8	92	1.7	21
27/02/2011	6	27	337401.0277	8954943.734	0	Red	1	0	4	5	55.242763	29.8	92	1.7	21
27/02/2011	6	28	337409.0197	8954913.994	0	Red	2	1	1	0	85.096143	29.8	92	1.7	21
27/02/2011	6	33	337336.9299	8954921.226	0	Red	11	7	21	14	76.994723	29.8	92	1.7	21
27/02/2011	6	34	337355.9612	8954850.991	0	Red	5	1	19	5	140.033603	29.8	92	1.7	21
27/02/2011	6	35	337412.1407	8954826.005	0	Red	0	0	0	1	169.233558	29.8	92	1.7	21
27/02/2011	6	41	337381.2998	8954782.448	0	Red	0	0	3	5	207.998763	29.8	92	1.7	21
27/02/2011	6	4	337561.4305	8955112.586	0	Red	1	1	4	3	226.242936	29.8	92	1.7	21
27/02/2011	6	9	337511.8405	8955067.015	0	Red	0	0	3	6	160.296499	29.8	92	1.7	21
27/02/2011	6	10	337518.3759	8955015.545	0	Red	0	0	3	3	149.393298	29.8	92	1.7	21
27/02/2011	6	11	337577.3404	8954986.097	0	Red	1	0	30	9	206.232693	29.8	92	1.7	21
27/02/2011	6	15	337491.4384	8955024.615	0	Red	0	0	2	1	125.116568	29.8	92	1.7	21
27/02/2011	6	16	337487.3495	8954986.024	0	Red	0	0	1	6	116.275985	29.8	92	1.7	21
27/02/2011	6	21	337390.1127	8954980.015	0	Red	0	0	15	14	21.52544	29.8	92	1.7	21
27/02/2011	6	22	337450.7758	8954973.532	0	Red	6	2	17	5	81.35295	29.8	92	1.7	21
27/02/2011	6	23	337496.8077	8954884.101	0	Red	2	2	5	3	164.459847	29.8	92	1.7	21
27/02/2011	6	29	337466.1933	8954878.335	0	Red	1	0	3	3	146.789274	29.8	92	1.7	21
28/02/2011	7	1	337399.6882	8955219.325	0	Red	1	3	3	6	230.896398	27.6	92	1.3	23
28/02/2011	7	2	337480.0015	8955200.832	0	Red	2	0	9	0	237.097347	27.6	92	1.3	23
28/02/2011	7	3	337522.5054	8955154.201	0	Red	0	0	44	47	223.171903	27.6	92	1.3	23
28/02/2011	7	4	337505.8998	8955114.658	0	Red	1	2	36	39	183.434198	27.6	92	1.3	23
28/02/2011	7	6	337356.2049	8955186.455	0	Red	2	3	1	15	196.824106	27.6	92	1.3	23
28/02/2011	7	7	337419.4326	8955134.375	0	Red	0	0	2	1	152.046571	27.6	92	1.3	23
28/02/2011	7	8	337444.2139	8955130.712	0	Red	1	0	8	7	158.37486	27.6	92	1.3	23
28/02/2011	7	13	337387.2962	8955102.654	0	Red	0	0	4	10	113.60833	27.6	92	1.3	23
28/02/2011	7	14	337387.4462	8955077.032	0	Red	0	0	22	34	88.349123	27.6	92	1.3	23
28/02/2011	7	18	337260.8568	8955121.79	0	Red	2	0	21	20	171.69918	27.6	92	1.3	23
28/02/2011	7	19	337329.4779	8955104.278	0	Red	0	0	3	6	121.451742	27.6	92	1.3	23
28/02/2011	7	20	337393.8372	8955027.352	0	Red	0	0	12	32	43.533261	27.6	92	1.3	23
28/02/2011	7	25	337305.8813	8955041.108	0	Red	2	3	0	2	82.774238	27.6	92	1.3	23
28/02/2011	7	26	337343.4742	8954977.167	0	Red	0	0	0	0	30.589127	27.6	92	1.3	23
28/02/2011	7	30	337187.4168	8955047.122	0	Red	2	0	7	9	192.347453	27.6	92	1.3	23
28/02/2011	7	31	337257.3357	8954979.633	0	Red	0	0	8	1	114.302195	27.6	92	1.3	23
28/02/2011	7	32	337257.2236	8954951.123	0	Red	0	0	31	40	120.439901	27.6	92	1.3	23
28/02/2011	7	15	337461.076	8955058.911	0	Red	0	1	2	1	113.173977	27.6	92	1.3	23
28/02/2011	7	21	337405.2335	8955010.945	0	Red	0	0	6	8	39.902125	27.6	92	1.3	23
28/02/2011	7	39	337277.0525	8954886.724	0	Red	0	0	0	0	139.860676	27.6	92	1.3	23
28/02/2011	7	40	337319.8008	8954800.909	0	Red	0	0	2	3	196.130799	27.6	92	1.3	23
28/02/2011	7	45	337263.381	8954826.756	0	Red	0	0	0	0	195.773889	27.6	92	1.3	23
28/02/2011	7	46	337273.7746	8954793.095	0	Red	0	0	0	0	219.844724	27.6	92	1.3	23
28/02/2011	7	38	337255.1303	8954891.821	0	Red	0	0	9	9	152.113292	27.6	92	1.3	23
28/02/2011	7	36	337160.4555	8955027.076	0	Red	1	0	3	5	213.895894	27.6	92	1.3	23
28/02/2011	7	37	337176.3962	8954957.229	0	Red	1	5	1	3	197.523264	27.6	92	1.3	23
28/02/2011	7	42	337087.8509	8954956.535	0	Red	0	2	2	2	285.290697	27.6	92	1.3	23
28/02/2011	7	43	337172.9058	8954906.552	0	Red	0	0	1	0	215.167195	27.6	92	1.3	23
28/02/2011	7	44	337185.6094	8954859.294	0	Red	1	1	1	11	227.069914	27.6	92	1.3	23
28/02/2011	7	27	337380.3655	8954963.779	0	Red	0	0	3	3	27.981214	27.6	92	1.3	23
28/02/2011	7	28	337404.1584	8954909.985	0	Red	0	1	2	9	86.740551	27.6	92	1.3	23
28/02/2011	7	29	337451.0516	8954841.906	0	Red	1	3	6	6	168.449225	27.6	92	1.3	23
28/02/2011	7	33	337316.9478	8954874.028	0	Red	1	0	1	2	128.192437	27.6	92	1.3	23
28/02/2011	7	34	337371.8843	8954869.529	0	Red	0	1	2	9	120.672043	27.6	92	1.3	23
28/02/2011	7	35	337398.7399	8954808.218	0	Red	0	3	1	2	184.060777	27.6	92	1.3	23
28/02/2011	7	41	337398.8431	8954771.961	0	Red	2	0	33	30	219.988018	27.6	92	1.3	23
28/02/2011	7	9	337499.8607	8955034.556	0	Red	2	3	5	11	136.141007	27.6	92	1.3	23
28/02/2011	7	10	337541.2589	8955013.848	0	Red	0	2	2	6	171.746434	27.6	92	1.3	23
28/02/2011	7	11	337589.5612	8954962.736	0	Red	1	0	17	31	220.132514	27.6	92	1.3	23
28/02/2011	7	16	337520.0025	8954988.497	0	Red	0	1	12	22	148.863723	27.6	92	1.3	23
28/02/2011	7	22	337458.3918	8954957.156	0	Red	0	2	10	9	93.290979	27.6	92	1.3	23
28/02/2011	7	23	337478.8937	8954890.509	0	Red	0	2	8	12	146.788912	27.6	92	1.3	23
01/03/2011	8	1	337388.1636	8955246.948	0	Red	0	2	1	3	257.312189	31	82	1.3	17
01/03/2011	8	2	337458.8186	8955175.014	0	Red	1	0	4	2	204.555165	31	82	1.3	17
01/03/2011	8	3	337488.5852	8955149.18	0	Red	2	3	7	9	197.652382	31	82	1.3	17
01/03/2011	8	4	337509.8297	8955108.903	0	Red	0	0	20	24	182.546069	31	82	1.3	17
01/03/2011	8	6	337341.8013	8955200.942	0	Red	4	3	60	48	212.777168	31	82	1.3	17
01/03/2011	8	7	337398.6153	8955172.675	0	Red	2	1	21	13	184.531612	31	82	1.3	17
01/03/2011	8	8	337471.3871	8955131.311	0	Red	1	0	24	10	173.090488	31	82	1.3	17
01/03/2011	8	18	337276.0603	8955103.692	0	Red	0	0	0	5	148.062623	31	82	1.3	17
01/03/2011	8	19	337317.0123	8955088.396	0	Red	0	0	3	18	112.131692	31	82	1.3	17
01/03/2011	8	20	337398.4123	8955033.542	0	Red	0	0	11	7	51.205297	31	82	1.3	17
01/03/2011	8	27	337360.2058	8954967.882	0	Red	0	1	9	17	24.855405	31	82	1.3	17
01/03/2011	8	25	337279.2727	8954999.077	0	Red	0	2	4	5	92.303784	31	82	1.3	17
01/03/2011	8	26	337332.2409	8955014.568	0	Red	1	0	4	4	45.90925	31	82	1.3	17
01/03/2011	8	31	337259.3921	8954993.567	0	Red	0	1	16	3	111.807145	31	82	1.3	17
01/03/2011	8	32	337282.6193	8954918.834	0	Red	0	0	1	1	113.711651	31	82	1.3	17
01/03/2011	8	9	337496.2516	8955091.6	0	Red	0	0	43	52	161.037229	31	82	1.3	17
01/03/2011	8	39	337250.4807	8954860.691	0	Red	1	2	2	8	177.011046	31	82	1.3	17
01/03/2011	8	40	337328.7842	8954786.363	0	Red	1	3	0	19	208.191268	31	82	1.3	17
01/03/2011	8	45	337240.8546	8954849.631	0	Red	0	0	0	0	191.666093	31	82	1.3	17
01/03/2011	8	46	337287.5028	8954809.947	0	Red	0	0	0	0	198.713971	31	82	1.3	17
01/03/2011	8	36	337145.4817	8955005.626	0	Red	0	0	7	9	226.193535	31	82	1.3	17
01/03/2011	8	37	337196.551	8954923.298	0	Red	0	0	14	11	186.975838	31	82	1.3	17
01/03/2011	8	38	337214.3403	8954903.518	0	Red	1	2	12	11	179.171495	31	82	1.3	17
01/03/2011	8	42	337119.0681	8954986.416	0	Red	0	0	4	14	252.108784	31	82	1.3	17
01/03/2011	8	43	337187.7091	8954916.157	0	Red	0	0	0	0	197.818458	31	82	1.3	17
01/03/2011	8	44	337193.2231	8954891.075	0	Red	0	2	4	9	203.673602	31	82	1.3	17
01/03/2011	8	28	337415.8718	8954895.972	0	Red	0	1	0	0	104.30179	31	82	1.3	17
01/03/2011	8	29	337446.797	8954847.393	0	Red	0	0	0	8	161.604785	31	82	1.3	17
01/03/2011	8	33	337324.9202	8954872.71	0	Red	0	0	29	6	126.256754	31	82	1.3	17
01/03/2011	8	34	337351.728	8954844.279	0	Red	0	0	1	0	147.206169	31	82	1.3	17
01/03/2011	8	35	337405.2297	8954818.49	0	Red	0	0	1	2	175.057998	31	82	1.3	17
01/03/2011	8	41	337391.922	8954797.902	0	Red	2	0	14	35	193.415708	31	82	1.3	17
01/03/2011	8	10	337557.1585	8955019.99	0	Red	1	1	5	8	188.380608	31	82	1.3	17
01/03/2011	8	11	337586.0361	8954970.199	0	Red	2	0	0	0	215.816275	31	82	1.3	17
01/03/2011	8	21	337417.2624	8954957.187	0	Red	1	0	3	1	56.712	31	82	1.3	17
01/03/2011	8	22	337468.9108	8954968.442	0	Red	2	2	3	5	100.153901	31	82	1.3	17
01/03/2011	8	23	337507.2091	8954861.62	0	Red	0	0	0	4	187.202741	31	82	1.3	17
02/03/2011	9	1	337416.6927	8955267.865	0	Red	0	0	8	3	281.376406	31	85	1.1	20
02/03/2011	9	2	337463.0015	8955217.036	0	Red	0	0	5	4	244.729066	31	85	1.1	20
02/03/2011	9	3	337478.4537	8955159.892	0	Red	1	0	1	3	200.774311	31	85	1.1	20
02/03/2011	9	6	337375.9025	8955235.326	0	Red	0	0	3	3	245.173495	31	85	1.1	20
02/03/2011	9	7	337394.2773	8955143.888	0	Red	1	0	3	2	155.419396	31	85	1.1	20
02/03/2011	9	8	337438.3962	8955100.375	0	Red	1	0	3	1	129.078024	31	85	1.1	20
02/03/2011	9	12	337326.1151	8955145.411	0	Red	2	1	110	53	161.613128	31	85	1.1	20
02/03/2011	9	13	337378.2775	8955096.623	0	Red	0	1	0	1	106.663206	31	85	1.1	20
02/03/2011	9	14	337410.926	8955092.228	0	Red	0	0	2	7	109.508657	31	85	1.1	20
02/03/2011	9	18	337290.2877	8955097.866	0	Red	0	0	9	12	134.649949	31	85	1.1	20
02/03/2011	9	19	337331.2066	8955109.761	0	Red	0	0	14	15	126.057143	31	85	1.1	20
02/03/2011	9	20	337363.6743	8955011.417	0	Red	0	1	1	2	22.495749	31	85	1.1	20
02/03/2011	9	25	337311.4784	8955031.912	0	Red	1	0	18	12	72.8045	31	85	1.1	20
02/03/2011	9	26	337309.4972	8954991.386	0	Red	0	0	0	0	61.662732	31	85	1.1	20
02/03/2011	9	31	337234.3251	8955009.705	0	Red	0	0	21	18	138.206925	31	85	1.1	20
02/03/2011	9	32	337316.5303	8954948.658	0	Red	0	3	7	24	68.620775	31	85	1.1	20
02/03/2011	9	38	337274.4237	8954909.202	0	Red	0	0	20	9	126.159298	31	85	1.1	20
02/03/2011	9	15	337445.9163	8955044.388	0	Red	1	0	1	6	92.33992	31	85	1.1	20
02/03/2011	9	21	337400.2298	8955007.768	0	Red	0	0	3	0	33.976703	31	85	1.1	20
02/03/2011	9	39	337307.9195	8954865.01	0	Red	0	0	6	5	140.250284	31	85	1.1	20
02/03/2011	9	40	337316.4169	8954839.248	0	Red	1	0	3	12	160.566878	31	85	1.1	20
02/03/2011	9	45	337272.8434	8954821.465	0	Red	16	4	31	22	195.281817	31	85	1.1	20
02/03/2011	9	46	337282.558	8954777.308	0	Red	0	0	25	21	230.587601	31	85	1.1	20
02/03/2011	9	47	337290.3564	8954734.469	0	Red	0	0	43	56	268.188733	31	85	1.1	20
02/03/2011	9	44	337199.2134	8954836.708	0	Red	0	3	6	3	230.479961	31	85	1.1	20
02/03/2011	9	36	337157.1613	8954975.279	0	Red	0	0	0	0	214.506702	31	85	1.1	20
02/03/2011	9	37	337184.0966	8954968.521	0	Red	1	2	4	10	188.303851	31	85	1.1	20
02/03/2011	9	42	337090.8373	8954950.664	0	Red	1	0	3	5	283.085459	31	85	1.1	20
02/03/2011	9	43	337163.9809	8954939.59	0	Red	2	2	5	32	213.259595	31	85	1.1	20
02/03/2011	9	27	337375.0406	8954919.463	0	Red	1	0	7	4	70.843196	31	85	1.1	20
02/03/2011	9	28	337444.6272	8954898.345	0	Red	0	1	0	1	117.627547	31	85	1.1	20
02/03/2011	9	29	337457.2491	8954884.795	0	Red	0	3	2	4	136.100391	31	85	1.1	20
02/03/2011	9	33	337347.8355	8954907.523	0	Red	1	2	2	4	85.899848	31	85	1.1	20
02/03/2011	9	34	337369.4004	8954864.218	0	Red	1	0	4	4	125.993328	31	85	1.1	20
02/03/2011	9	35	337413.1762	8954832.237	0	Red	0	0	2	9	163.457495	31	85	1.1	20
02/03/2011	9	41	337393.6709	8954764.619	0	Red	0	1	2	2	226.701256	31	85	1.1	20
02/03/2011	9	4	337558.7429	8955117.165	0	Red	0	0	2	4	226.521743	31	85	1.1	20
02/03/2011	9	5	337589.0577	8955072.957	0	Red	0	0	16	13	233.0952	31	85	1.1	20
02/03/2011	9	9	337504.6191	8955080.361	0	Red	0	2	1	1	161.07002	31	85	1.1	20
02/03/2011	9	10	337549.996	8955031.996	0	Red	0	0	5	2	183.666753	31	85	1.1	20
02/03/2011	9	11	337558.7705	8954988.478	0	Red	0	1	22	13	187.629893	31	85	1.1	20
02/03/2011	9	16	337507.8013	8955011.522	0	Red	1	0	3	27	138.306392	31	85	1.1	20
02/03/2011	9	22	337448.5564	8954934.526	0	Red	0	0	4	1	95.348945	31	85	1.1	20
02/03/2011	9	23	337485.3893	8954885.94	0	Red	0	0	27	23	154.663692	31	85	1.1	20
22/02/2011	1	1	337420.1849	8955263.681	0	Blue	0	0	11	14	391.058104	32.4	77	2.4	12
22/02/2011	1	2	337472.3891	8955184.15	0	Blue	0	1	1	2	343.893943	32.4	77	2.4	12
22/02/2011	1	3	337485.2382	8955170.05	0	Blue	0	0	1	3	339.78915	32.4	77	2.4	12
22/02/2011	1	4	337516.4518	8955093.855	0	Blue	0	0	3	5	305.743179	32.4	77	2.4	12
22/02/2011	1	5	337598.6373	8955095.798	0	Blue	0	0	5	6	373.608659	32.4	77	2.4	12
22/02/2011	1	6	337366.0072	8955225.153	0	Blue	0	1	14	13	337.876413	32.4	77	2.4	12
22/02/2011	1	7	337428.4271	8955144.559	0	Blue	0	0	1	2	286.943779	32.4	77	2.4	12
22/02/2011	1	8	337454.7478	8955142.87	0	Blue	1	3	14	8	299.871174	32.4	77	2.4	12
22/02/2011	1	9	337468.7294	8955066.794	0	Blue	0	0	0	0	251.954868	32.4	77	2.4	12
22/02/2011	1	10	337545.6141	8955046.854	0	Blue	0	0	10	13	303.0105	32.4	77	2.4	12
22/02/2011	1	11	337572.4727	8954995.569	0	Blue	0	0	15	18	306.71041	32.4	77	2.4	12
22/02/2011	1	12	337286.7572	8955194.112	0	Blue	0	0	1	3	296.193343	32.4	77	2.4	12
22/02/2011	1	13	337379.9626	8955100.198	0	Blue	1	0	3	3	224.840485	32.4	77	2.4	12
22/02/2011	1	14	337407.5273	8955041.215	0	Blue	0	0	13	2	190.662073	32.4	77	2.4	12
22/02/2011	1	15	337440.7454	8955041.029	0	Blue	0	1	2	1	213.9183	32.4	77	2.4	12
22/02/2011	1	16	337491.9146	8954997.537	0	Blue	0	1	0	14	232.598623	32.4	77	2.4	12
22/02/2011	1	17	337549.9854	8954920.314	0	Blue	0	0	11	7	269.207162	32.4	77	2.4	12
22/02/2011	1	18	337288.1233	8955149.871	0	Blue	0	0	16	4	251.99018	32.4	77	2.4	12
22/02/2011	1	19	337342.2299	8955062.687	0	Blue	0	0	21	13	175.491547	32.4	77	2.4	12
22/02/2011	1	20	337373.8598	8955003.468	0	Blue	0	0	1	1	140.083628	32.4	77	2.4	12
22/02/2011	1	21	337388.0928	8954994.338	0	Blue	0	0	2	1	143.54792	32.4	77	2.4	12
22/02/2011	1	22	337445.934	8954936.887	0	Blue	1	0	1	2	168.776161	32.4	77	2.4	12
22/02/2011	1	23	337483.3393	8954884.205	0	Blue	0	1	7	11	202.100244	32.4	77	2.4	12
22/02/2011	1	24	337247.396	8955074.512	0	Blue	0	0	11	13	179.852985	32.4	77	2.4	12
22/02/2011	1	25	337312.7219	8955033.255	0	Blue	0	0	19	12	138.802563	32.4	77	2.4	12
22/02/2011	1	26	337352.6688	8954983.036	0	Blue	1	0	1	3	110.78341	32.4	77	2.4	12
22/02/2011	1	27	337353.0709	8954957.659	0	Blue	0	0	1	2	93.039648	32.4	77	2.4	12
22/02/2011	1	28	337418.2086	8954925.616	0	Blue	0	1	6	5	139.273855	32.4	77	2.4	12
22/02/2011	1	29	337453.7868	8954890.213	0	Blue	1	0	17	14	172.253396	32.4	77	2.4	12
22/02/2011	1	30	337205.9944	8955025.789	0	Blue	0	0	1	1	148.566931	32.4	77	2.4	12
22/02/2011	1	31	337232.1782	8955011.684	0	Blue	0	2	8	4	124.040177	32.4	77	2.4	12
22/02/2011	1	32	337306.6906	8954941.908	0	Blue	1	0	13	6	50.550704	32.4	77	2.4	12
22/02/2011	1	33	337314.9295	8954920.242	9	Blue	0	0	7	3	40.000997	32.4	77	2.4	12
22/02/2011	1	34	337364.4911	8954860.887	0	Blue	0	0	10	12	90.70645	32.4	77	2.4	12
22/02/2011	1	35	337441.699	8954773.536	0	Blue	0	0	12	15	202.67989	32.4	77	2.4	12
22/02/2011	1	36	337160.5295	8954980.491	0	Blue	0	0	2	0	146.612244	32.4	77	2.4	12
22/02/2011	1	37	337203.6217	8954928.54	0	Blue	0	1	3	2	83.859577	32.4	77	2.4	12
22/02/2011	1	38	337261.7009	8954898.235	20	Blue	1	2	16	5	20.008762	32.4	77	2.4	12
22/02/2011	1	39	337270.9243	8954880.164	0	Blue	0	0	0	7	20.810089	32.4	77	2.4	12
22/02/2011	1	40	337325.0371	8954811.934	0	Blue	0	0	1	4	96.323469	32.4	77	2.4	12
22/02/2011	1	41	337388.7115	8954791.779	0	Blue	0	0	5	5	150.746737	32.4	77	2.4	12
22/02/2011	1	42	337129.4624	8954945.125	0	Blue	0	0	17	4	159.3831	32.4	77	2.4	12
22/02/2011	1	43	337182.369	8954909.355	0	Blue	1	0	14	13	99.989953	32.4	77	2.4	12
22/02/2011	1	44	337201.2946	8954864.103	0	Blue	9	3	5	3	87.250833	32.4	77	2.4	12
22/02/2011	1	45	337223.9811	8954833.064	0	Blue	1	0	30	51	86.856907	32.4	77	2.4	12
22/02/2011	1	46	337280.6134	8954788.706	0	Blue	2	2	3	4	109.261881	32.4	77	2.4	12
22/02/2011	1	47	337324.0124	8954772.096	0	Blue	0	0	7	7	132.785369	32.4	77	2.4	12
23/02/2011	2	1	337425.2465	8955225.76	0	Blue	0	0	2	4	357.847209	31.6	66	2.7	14
23/02/2011	2	2	337467.8079	8955212.941	0	Blue	0	0	1	3	365.847923	31.6	66	2.7	14
23/02/2011	2	3	337490.487	8955139.739	0	Blue	0	0	3	7	319.444555	31.6	66	2.7	14
23/02/2011	2	4	337523.7587	8955080.442	0	Blue	1	4	13	8	303.129596	31.6	66	2.7	14
23/02/2011	2	5	337569.3818	8955061.577	0	Blue	0	0	12	8	330.947178	31.6	66	2.7	14
23/02/2011	2	6	337394.1127	8955203.698	0	Blue	0	0	3	10	325.743853	31.6	66	2.7	14
23/02/2011	2	7	337397.7474	8955139.054	0	Blue	1	2	10	9	267.563818	31.6	66	2.7	14
23/02/2011	2	8	337477.6736	8955125.449	0	Blue	5	0	4	1	300.255078	31.6	66	2.7	14
23/02/2011	2	9	337486.1337	8955082.454	0	Blue	0	0	24	8	275.367342	31.6	66	2.7	14
23/02/2011	2	10	337536.8844	8955028.078	0	Blue	0	0	14	11	286.435229	31.6	66	2.7	14
23/02/2011	2	11	337581.6017	8954974.732	0	Blue	9	0	52	39	309.56411	31.6	66	2.7	14
23/02/2011	2	12	337332.5112	8955144.437	0	Blue	0	2	23	43	251.656335	31.6	66	2.7	14
23/02/2011	2	13	337344.5312	8955119.51	0	Blue	0	0	6	10	230.282597	31.6	66	2.7	14
23/02/2011	2	14	337421.2524	8955053.896	0	Blue	14	23	14	8	209.256007	31.6	66	2.7	14
23/02/2011	2	15	337444.6507	8955047.834	0	Blue	0	0	8	3	221.386619	31.6	66	2.7	14
23/02/2011	2	16	337477.1751	8954980.009	0	Blue	0	0	8	11	211.98866	31.6	66	2.7	14
23/02/2011	2	17	337545.2272	8954964.061	0	Blue	1	0	56	33	271.682791	31.6	66	2.7	14
23/02/2011	2	18	337298.9307	8955109.129	0	Blue	0	0	16	17	211.86829	31.6	66	2.7	14
23/02/2011	2	19	337307.7392	8955085.372	0	Blue	0	1	0	9	189.208957	31.6	66	2.7	14
23/02/2011	2	20	337389.2426	8955018.73	0	Blue	0	0	4	1	161.705421	31.6	66	2.7	14
23/02/2011	2	21	337393.9723	8955001.632	0	Blue	0	0	0	0	152.80971	31.6	66	2.7	14
23/02/2011	2	22	337457.0972	8954951.871	0	Blue	1	1	14	9	183.487448	31.6	66	2.7	14
23/02/2011	2	23	337474.2453	8954898.365	0	Blue	0	0	2	2	192.537922	31.6	66	2.7	14
23/02/2011	2	24	337261.8413	8955075.396	0	Blue	0	0	5	4	178.542619	31.6	66	2.7	14
23/02/2011	2	25	337308.9516	8955037.13	0	Blue	0	1	3	2	141.809972	31.6	66	2.7	14
23/02/2011	2	26	337307.1866	8954993.458	0	Blue	0	0	0	0	98.836315	31.6	66	2.7	14
23/02/2011	2	27	337387.9253	8954955.771	0	Blue	2	2	3	5	120.929697	31.6	66	2.7	14
23/02/2011	2	28	337416.1335	8954870.477	0	Blue	0	1	6	4	137.206757	31.6	66	2.7	14
23/02/2011	2	29	337480.0304	8954863.515	0	Blue	0	0	1	0	201.2919	31.6	66	2.7	14
23/02/2011	2	30	337183.3264	8955047.905	0	Blue	0	3	4	7	179.336703	31.6	66	2.7	14
23/02/2011	2	31	337239.7036	8954964.431	0	Blue	0	0	14	10	78.628668	31.6	66	2.7	14
23/02/2011	2	32	337288.1191	8954923.77	0	Blue	0	0	4	3	26.592727	31.6	66	2.7	14
23/02/2011	2	33	337309.6975	8954916.917	0	Blue	0	0	1	1	33.803848	31.6	66	2.7	14
23/02/2011	2	34	337386.9266	8954884.687	0	Blue	0	0	8	5	106.052956	31.6	66	2.7	14
23/02/2011	2	35	337436.1686	8954826.724	0	Blue	1	0	23	12	170.096838	31.6	66	2.7	14
23/02/2011	2	36	337159.66	8954972.771	0	Blue	1	4	23	13	143.150191	31.6	66	2.7	14
23/02/2011	2	37	337190.4735	8954973.998	0	Blue	0	0	26	11	118.765384	31.6	66	2.7	14
23/02/2011	2	38	337240.061	8954931.723	0	Blue	0	2	1	4	53.61201	31.6	66	2.7	14
23/02/2011	2	39	337259.8406	8954868.834	0	Blue	0	2	56	20	36.422404	31.6	66	2.7	14
23/02/2011	2	40	337314.3753	8954792.311	0	Blue	0	0	4	3	110.586258	31.6	66	2.7	14
23/02/2011	2	41	337336.5272	8954791.458	0	Blue	0	2	8	3	119.783992	31.6	66	2.7	14
23/02/2011	2	42	337106.7133	8954938.725	0	Blue	2	0	3	1	179.679497	31.6	66	2.7	14
23/02/2011	2	43	337159.5738	8954909.452	0	Blue	0	0	0	0	122.673254	31.6	66	2.7	14
23/02/2011	2	44	337194.9077	8954832.793	0	Blue	0	0	9	5	108.541494	31.6	66	2.7	14
23/02/2011	2	45	337229.7235	8954838.014	0	Blue	0	0	1	2	79.348007	31.6	66	2.7	14
23/02/2011	2	46	337283.436	8954786.195	0	Blue	0	1	5	9	111.78066	31.6	66	2.7	14
23/02/2011	2	47	337321.6432	8954708.829	0	Blue	1	2	7	3	193.303495	31.6	66	2.7	14
24/02/2011	3	1	337441.0728	8955238.731	0	Blue	2	0	8	0	376.192662	34.6	67	1.6	15
24/02/2011	3	2	337476.8876	8955187.795	0	Blue	0	0	34	5	349.425289	34.6	67	1.6	15
24/02/2011	3	3	337518.3337	8955160.551	0	Blue	0	1	0	0	353.475019	34.6	67	1.6	15
24/02/2011	3	4	337549.7194	8955129.063	0	Blue	0	0	0	0	353.889919	34.6	67	1.6	15
24/02/2011	3	6	337389.8693	8955191.17	0	Blue	1	2	8	12	312.522027	34.6	67	1.6	15
24/02/2011	3	7	337437.1517	8955150.957	0	Blue	0	0	2	0	296.932947	34.6	67	1.6	15
24/02/2011	3	8	337458.2045	8955083.195	0	Blue	1	0	4	7	255.856111	34.6	67	1.6	15
24/02/2011	3	9	337528.5621	8955068.208	0	Blue	0	0	55	52	299.86771	34.6	67	1.6	15
24/02/2011	3	10	337554.206	8955024.041	0	Blue	0	0	20	9	300.251866	34.6	67	1.6	15
24/02/2011	3	11	337568.425	8954971.714	0	Blue	2	3	6	33	296.050907	34.6	67	1.6	15
24/02/2011	3	13	337338.7276	8955113.537	0	Blue	0	1	6	14	222.988716	34.6	67	1.6	15
24/02/2011	3	14	337405.9402	8955096.545	0	Blue	0	0	0	0	234.241448	34.6	67	1.6	15
24/02/2011	3	15	337454.2532	8955051.413	0	Blue	0	0	2	2	230.909143	34.6	67	1.6	15
24/02/2011	3	16	337483.2666	8955009.727	0	Blue	0	0	3	5	230.472145	34.6	67	1.6	15
24/02/2011	3	18	337285.3407	8955093.455	0	Blue	0	0	6	9	195.527053	34.6	67	1.6	15
24/02/2011	3	19	337321.3407	8955098.374	0	Blue	0	1	3	3	204.292967	34.6	67	1.6	15
24/02/2011	3	20	337359.8615	8955015.678	0	Blue	0	0	5	2	141.297845	34.6	67	1.6	15
24/02/2011	3	21	337420.9054	8955021.584	0	Blue	5	6	1	8	186.167256	34.6	67	1.6	15
24/02/2011	3	22	337441.0912	8954964.307	0	Blue	2	0	2	4	172.64038	34.6	67	1.6	15
24/02/2011	3	23	337508.1686	8954876.457	0	Blue	1	0	24	8	227.479626	34.6	67	1.6	15
24/02/2011	3	25	337295.1385	8955055.219	0	Blue	3	3	78	20	157.829788	34.6	67	1.6	15
24/02/2011	3	26	337303.0837	8954987.889	0	Blue	0	0	0	0	92.432648	34.6	67	1.6	15
24/02/2011	3	27	337377.3457	8954913.332	0	Blue	0	1	0	1	96.865022	34.6	67	1.6	15
24/02/2011	3	28	337402.4366	8954881.419	0	Blue	0	6	3	1	121.857009	34.6	67	1.6	15
24/02/2011	3	29	337438.9244	8954851.169	0	Blue	1	1	16	6	164.032477	34.6	67	1.6	15
24/02/2011	3	30	337214.6687	8955024.676	0	Blue	0	0	3	0	143.354814	34.6	67	1.6	15
24/02/2011	3	31	337224.5409	8955006.246	0	Blue	0	2	0	0	122.447951	34.6	67	1.6	15
24/02/2011	3	32	337283.3778	8954975.824	0	Blue	1	0	1	6	77.879907	34.6	67	1.6	15
24/02/2011	3	33	337327.8958	8954935.364	1	Blue	0	1	7	0	59.432848	34.6	67	1.6	15
24/02/2011	3	34	337379.5808	8954847.099	0	Blue	0	0	2	1	110.30045	34.6	67	1.6	15
24/02/2011	3	35	337408.7392	8954822.197	0	Blue	0	0	6	1	147.909707	34.6	67	1.6	15
24/02/2011	3	36	337151.5455	8954967.723	0	Blue	0	1	9	2	147.677912	34.6	67	1.6	15
24/02/2011	3	37	337198.4253	8954983.111	0	Blue	1	1	4	2	119.106154	34.6	67	1.6	15
24/02/2011	3	38	337206.3588	8954902.31	0	Blue	0	1	5	8	75.47434	34.6	67	1.6	15
24/02/2011	3	39	337252.8557	8954865.305	0	Blue	1	1	5	10	43.576862	34.6	67	1.6	15
24/02/2011	3	40	337333.4953	8954819.114	0	Blue	0	0	17	12	94.334342	34.6	67	1.6	15
24/02/2011	3	41	337361.7703	8954817.936	0	Blue	0	0	1	1	113.199596	34.6	67	1.6	15
24/02/2011	3	42	337098.5369	8954945.778	0	Blue	0	0	5	4	189.309109	34.6	67	1.6	15
24/02/2011	3	43	337143.405	8954886.78	0	Blue	1	0	7	2	138.754113	34.6	67	1.6	15
24/02/2011	3	44	337186.3297	8954882.024	0	Blue	0	0	3	8	96.700644	34.6	67	1.6	15
24/02/2011	3	45	337217.8353	8954828.803	0	Blue	0	0	45	28	94.141574	34.6	67	1.6	15
24/02/2011	3	46	337307.9089	8954783.208	0	Blue	0	0	0	0	117.707561	34.6	67	1.6	15
24/02/2011	3	47	337286.2962	8954730.65	0	Blue	0	0	0	2	167.375305	34.6	67	1.6	15
25/02/2011	4	1	337427.171	8955253.104	0	Blue	0	0	2	2	383.778055	25.4	90	2	31
25/02/2011	4	2	337443.3467	8955192.701	0	Blue	0	0	2	0	336.151804	25.4	90	2	31
25/02/2011	4	3	337504.9476	8955170.584	0	Blue	0	0	0	1	352.361539	25.4	90	2	31
25/02/2011	4	4	337556.694	8955121.003	0	Blue	1	0	2	4	354.069028	25.4	90	2	31
25/02/2011	4	6	337381.5014	8955181.435	0	Blue	0	0	1	0	300.525525	25.4	90	2	31
25/02/2011	4	7	337402.7944	8955176.643	0	Blue	0	0	0	3	303.850673	25.4	90	2	31
25/02/2011	4	8	337450.8584	8955094.723	0	Blue	1	1	15	14	259.474115	25.4	90	2	31
25/02/2011	4	9	337508.5171	8955074.532	0	Blue	1	0	12	21	287.43564	25.4	90	2	31
25/02/2011	4	10	337548.4335	8955007.386	0	Blue	1	0	12	12	288.298898	25.4	90	2	31
25/02/2011	4	11	337568.6682	8955003.925	0	Blue	2	2	7	13	305.899515	25.4	90	2	31
25/02/2011	4	12	337323.3244	8955181.016	0	Blue	0	3	6	9	286.097026	25.4	90	2	31
25/02/2011	4	13	337384.5627	8955127.827	0	Blue	0	0	3	0	251.827236	25.4	90	2	31
25/02/2011	4	14	337393.0626	8955081.304	0	Blue	0	1	1	0	214.509247	25.4	90	2	31
25/02/2011	4	15	337429.7039	8955032.297	0	Blue	0	0	2	3	199.871736	25.4	90	2	31
25/02/2011	4	16	337501.0465	8955005.667	0	Blue	0	0	5	6	244.355822	25.4	90	2	31
25/02/2011	4	18	337315.4242	8955121.343	0	Blue	2	0	45	38	225.911093	25.4	90	2	31
25/02/2011	4	19	337346.0609	8955065.965	0	Blue	0	2	1	0	179.906633	25.4	90	2	31
25/02/2011	4	20	337380.5196	8955008.242	0	Blue	0	0	1	6	148.072524	25.4	90	2	31
25/02/2011	4	21	337415.4309	8955021.247	0	Blue	0	1	17	14	181.882127	25.4	90	2	31
25/02/2011	4	22	337462.2592	8954909.367	0	Blue	0	0	16	13	180.911236	25.4	90	2	31
25/02/2011	4	23	337501.657	8954865.802	0	Blue	0	1	73	65	222.287927	25.4	90	2	31
25/02/2011	4	25	337282.539	8955007.396	0	Blue	1	3	23	22	109.437057	25.4	90	2	31
25/02/2011	4	26	337329.4397	8954961.35	0	Blue	0	0	7	2	79.349767	25.4	90	2	31
25/02/2011	4	27	337342.0223	8954948.168	0	Blue	0	0	10	2	78.4758	25.4	90	2	31
25/02/2011	4	28	337422.6628	8954903.585	0	Blue	0	0	1	0	141.067124	25.4	90	2	31
25/02/2011	4	29	337429.4381	8954860.226	0	Blue	1	3	2	4	152.473734	25.4	90	2	31
25/02/2011	4	31	337217.5294	8954998.702	0	Blue	0	0	8	8	119.446536	25.4	90	2	31
25/02/2011	4	32	337273.4593	8954969.057	0	Blue	1	0	0	0	71.572297	25.4	90	2	31
25/02/2011	4	33	337343.37	8954918.452	0	Blue	1	0	16	10	64.97734	25.4	90	2	31
25/02/2011	4	34	337375.6117	8954894.094	0	Blue	0	0	32	48	93.98355	25.4	90	2	31
25/02/2011	4	35	337419.6822	8954805.993	0	Blue	1	2	18	27	165.816696	25.4	90	2	31
25/02/2011	4	36	337149.5223	8955014.899	0	Blue	0	0	4	0	176.485556	25.4	90	2	31
25/02/2011	4	37	337219.8925	8954943.52	0	Blue	0	0	4	5	76.789493	25.4	90	2	31
25/02/2011	4	38	337232.7489	8954925.938	0	Blue	0	0	2	2	56.388014	25.4	90	2	31
25/02/2011	4	39	337310.4456	8954855.237	0	Blue	2	3	4	3	51.490813	25.4	90	2	31
25/02/2011	4	40	337326.6048	8954839.737	0	Blue	0	0	6	0	73.525083	25.4	90	2	31
25/02/2011	4	41	337354.735	8954811.838	0	Blue	1	0	3	2	112.917142	25.4	90	2	31
25/02/2011	4	42	337102.5508	8954942.104	0	Blue	0	1	0	12	184.514824	25.4	90	2	31
25/02/2011	4	43	337161.7439	8954942.517	0	Blue	0	0	0	2	127.970468	25.4	90	2	31
25/02/2011	4	44	337220.3074	8954860.108	0	Blue	1	0	1	3	72.131369	25.4	90	2	31
25/02/2011	4	45	337251.7642	8954808.684	0	Blue	0	0	0	0	94.166182	25.4	90	2	31
25/02/2011	4	46	337257.9167	8954792.858	0	Blue	0	0	0	0	107.762917	25.4	90	2	31
26/02/2011	5	13	337390.5373	8955118.225	0	Blue	0	0	0	0	245.682277	32	84	1.4	17
26/02/2011	5	14	337381.7107	8955070.13	0	Blue	0	0	0	0	199.104166	32	84	1.4	17
26/02/2011	5	15	337425.5657	8955025.028	0	Blue	0	0	0	0	191.93974	32	84	1.4	17
26/02/2011	5	19	337338.1025	8955066.068	0	Blue	0	0	0	0	177.313252	32	84	1.4	17
26/02/2011	5	20	337369.5578	8955008.535	0	Blue	0	0	3	5	141.223344	32	84	1.4	17
26/02/2011	5	21	337401.1882	8954970.798	0	Blue	0	0	0	0	139.931028	32	84	1.4	17
26/02/2011	5	22	337419.4601	8954951.239	0	Blue	0	0	1	3	147.696054	32	84	1.4	17
26/02/2011	5	26	337322.587	8954952.763	0	Blue	0	0	0	0	68.368229	32	84	1.4	17
26/02/2011	5	27	337394.0703	8954947.999	0	Blue	0	0	0	0	123.000093	32	84	1.4	17
26/02/2011	5	28	337394.7258	8954900.903	0	Blue	1	0	5	4	113.056259	32	84	1.4	17
26/02/2011	5	31	337251.5992	8954975.092	0	Blue	0	0	0	0	82.798524	32	84	1.4	17
26/02/2011	5	32	337264.2748	8954956.051	0	Blue	0	2	0	6	60.648124	32	84	1.4	17
26/02/2011	5	33	337306.6302	8954905.589	0	Blue	0	0	0	0	26.0633	32	84	1.4	17
26/02/2011	5	34	337372.7338	8954840.167	0	Blue	0	0	3	15	107.823906	32	84	1.4	17
26/02/2011	5	37	337233.3348	8954956.202	0	Blue	0	0	21	43	75.708717	32	84	1.4	17
26/02/2011	5	38	337247.3623	8954884.488	0	Blue	1	2	0	0	36.894003	32	84	1.4	17
26/02/2011	5	39	337266.9574	8954875.509	0	Blue	0	0	4	9	26.864355	32	84	1.4	17
27/02/2011	6	1	337422.2782	8955256.624	0	Blue	0	0	23	28	385.224937	29.8	92	1.7	21
27/02/2011	6	2	337458.9929	8955223.309	0	Blue	0	0	3	3	370.513632	29.8	92	1.7	21
27/02/2011	6	3	337483.4893	8955154.172	0	Blue	0	0	26	19	326.127715	29.8	92	1.7	21
27/02/2011	6	4	337561.4305	8955112.586	0	Blue	1	1	4	3	352.573691	29.8	92	1.7	21
27/02/2011	6	6	337360.8454	8955180.443	0	Blue	0	0	3	7	293.356715	29.8	92	1.7	21
27/02/2011	6	7	337412.1067	8955125.289	0	Blue	0	0	6	7	262.07161	29.8	92	1.7	21
27/02/2011	6	8	337434.0358	8955104.49	0	Blue	1	1	12	10	256.627423	29.8	92	1.7	21
27/02/2011	6	9	337511.8405	8955067.015	0	Blue	0	0	3	6	285.551996	29.8	92	1.7	21
27/02/2011	6	10	337518.3759	8955015.545	0	Blue	0	0	3	3	264.268087	29.8	92	1.7	21
27/02/2011	6	11	337577.3404	8954986.097	0	Blue	1	0	30	9	308.490539	29.8	92	1.7	21
27/02/2011	6	13	337370.0029	8955137.067	0	Blue	0	0	7	13	254.886692	29.8	92	1.7	21
27/02/2011	6	14	337413.5989	8955047.264	0	Blue	0	0	12	18	199.21448	29.8	92	1.7	21
27/02/2011	6	15	337491.4384	8955024.615	0	Blue	0	0	2	1	245.006036	29.8	92	1.7	21
27/02/2011	6	16	337487.3495	8954986.024	0	Blue	0	0	1	6	223.70368	29.8	92	1.7	21
27/02/2011	6	18	337303.016	8955118.347	0	Blue	0	0	8	18	221.412609	29.8	92	1.7	21
27/02/2011	6	19	337301.8658	8955079.64	0	Blue	0	0	0	6	182.792791	29.8	92	1.7	21
27/02/2011	6	20	337366.1745	8955054.838	0	Blue	0	1	10	15	178.17052	29.8	92	1.7	21
27/02/2011	6	21	337390.1127	8954980.015	0	Blue	0	0	15	14	135.957162	29.8	92	1.7	21
27/02/2011	6	22	337450.7758	8954973.532	0	Blue	6	2	17	5	185.188385	29.8	92	1.7	21
27/02/2011	6	23	337496.8077	8954884.101	0	Blue	2	2	5	3	215.546063	29.8	92	1.7	21
27/02/2011	6	25	337302.1608	8955045.074	0	Blue	0	3	8	22	148.526888	29.8	92	1.7	21
27/02/2011	6	26	337340.7589	8954972.793	0	Blue	1	1	12	4	95.324241	29.8	92	1.7	21
27/02/2011	6	27	337401.0277	8954943.734	0	Blue	1	0	4	5	127.797837	29.8	92	1.7	21
27/02/2011	6	28	337409.0197	8954913.994	0	Blue	2	1	1	0	128.317385	29.8	92	1.7	21
27/02/2011	6	29	337466.1933	8954878.335	0	Blue	1	0	3	3	185.526641	29.8	92	1.7	21
27/02/2011	6	31	337247.0738	8954971.967	0	Blue	2	0	27	56	81.708709	29.8	92	1.7	21
27/02/2011	6	32	337313.6248	8954947.922	0	Blue	10	1	38	15	59.285129	29.8	92	1.7	21
27/02/2011	6	33	337336.9299	8954921.226	0	Blue	11	7	21	14	59.922284	29.8	92	1.7	21
27/02/2011	6	34	337355.9612	8954850.991	0	Blue	5	1	19	5	87.862579	29.8	92	1.7	21
27/02/2011	6	35	337412.1407	8954826.005	0	Blue	0	0	0	1	148.96503	29.8	92	1.7	21
27/02/2011	6	36	337126.7617	8954994.988	0	Blue	0	0	1	0	182.817774	29.8	92	1.7	21
27/02/2011	6	37	337180.9373	8954964.618	0	Blue	0	0	0	1	120.820843	29.8	92	1.7	21
27/02/2011	6	38	337239.9044	8954877.736	0	Blue	0	0	29	38	46.439547	29.8	92	1.7	21
27/02/2011	6	39	337305.6086	8954861.911	0	Blue	0	0	31	19	43.253832	29.8	92	1.7	21
27/02/2011	6	40	337338.105	8954824.853	0	Blue	0	1	1	2	92.334172	29.8	92	1.7	21
27/02/2011	6	41	337381.2998	8954782.448	0	Blue	0	0	3	5	152.519169	29.8	92	1.7	21
27/02/2011	6	42	337143.7868	8954961.193	0	Blue	0	2	1	4	151.724666	29.8	92	1.7	21
27/02/2011	6	43	337139.5995	8954896.886	0	Blue	0	0	0	5	142.11237	29.8	92	1.7	21
27/02/2011	6	44	337188.2111	8954855.254	0	Blue	0	0	24	15	102.789342	29.8	92	1.7	21
27/02/2011	6	45	337245.2062	8954816.502	0	Blue	0	1	1	6	89.264662	29.8	92	1.7	21
27/02/2011	6	46	337282.2677	8954817.654	0	Blue	0	0	1	0	80.309752	29.8	92	1.7	21
28/02/2011	7	1	337399.6882	8955219.325	0	Blue	1	3	3	6	342.334969	27.6	92	1.3	23
28/02/2011	7	2	337480.0015	8955200.832	0	Blue	2	0	9	0	362.008737	27.6	92	1.3	23
28/02/2011	7	3	337522.5054	8955154.201	0	Blue	0	0	44	47	351.627588	27.6	92	1.3	23
28/02/2011	7	4	337505.8998	8955114.658	0	Blue	1	2	36	39	311.800159	27.6	92	1.3	23
28/02/2011	7	6	337356.2049	8955186.455	0	Blue	2	3	1	15	297.956131	27.6	92	1.3	23
28/02/2011	7	7	337419.4326	8955134.375	0	Blue	0	0	2	1	273.604143	27.6	92	1.3	23
28/02/2011	7	8	337444.2139	8955130.712	0	Blue	1	0	8	7	283.86773	27.6	92	1.3	23
28/02/2011	7	9	337499.8607	8955034.556	0	Blue	2	3	5	11	257.387891	27.6	92	1.3	23
28/02/2011	7	10	337541.2589	8955013.848	0	Blue	0	2	2	6	284.246967	27.6	92	1.3	23
28/02/2011	7	11	337589.5612	8954962.736	0	Blue	1	0	17	31	314.593942	27.6	92	1.3	23
28/02/2011	7	13	337387.2962	8955102.654	0	Blue	0	0	4	10	230.320562	27.6	92	1.3	23
28/02/2011	7	14	337387.4462	8955077.032	0	Blue	0	0	22	34	207.958003	27.6	92	1.3	23
28/02/2011	7	15	337461.076	8955058.911	0	Blue	0	1	2	1	240.992871	27.6	92	1.3	23
28/02/2011	7	16	337520.0025	8954988.497	0	Blue	0	1	12	22	254.91372	27.6	92	1.3	23
28/02/2011	7	18	337260.8568	8955121.79	0	Blue	2	0	21	20	224.797402	27.6	92	1.3	23
28/02/2011	7	19	337329.4779	8955104.278	0	Blue	0	0	3	6	211.774112	27.6	92	1.3	23
28/02/2011	7	20	337393.8372	8955027.352	0	Blue	0	0	12	32	171.215579	27.6	92	1.3	23
28/02/2011	7	21	337405.2335	8955010.945	0	Blue	0	0	6	8	167.402707	27.6	92	1.3	23
28/02/2011	7	22	337458.3918	8954957.156	0	Blue	0	2	10	9	186.336194	27.6	92	1.3	23
28/02/2011	7	23	337478.8937	8954890.509	0	Blue	0	2	8	12	197.326684	27.6	92	1.3	23
28/02/2011	7	25	337305.8813	8955041.108	0	Blue	2	3	0	2	145.172876	27.6	92	1.3	23
28/02/2011	7	26	337343.4742	8954977.167	0	Blue	0	0	0	0	100.441547	27.6	92	1.3	23
28/02/2011	7	27	337380.3655	8954963.779	0	Blue	0	0	3	3	118.596933	27.6	92	1.3	23
28/02/2011	7	28	337404.1584	8954909.985	0	Blue	0	1	2	9	123.039413	27.6	92	1.3	23
28/02/2011	7	29	337451.0516	8954841.906	0	Blue	1	3	6	6	178.380392	27.6	92	1.3	23
28/02/2011	7	30	337187.4168	8955047.122	0	Blue	2	0	7	9	176.46345	27.6	92	1.3	23
28/02/2011	7	31	337257.3357	8954979.633	0	Blue	0	0	8	1	85.2298	27.6	92	1.3	23
28/02/2011	7	32	337257.2236	8954951.123	0	Blue	0	0	31	40	58.528624	27.6	92	1.3	23
28/02/2011	7	33	337316.9478	8954874.028	0	Blue	1	0	1	2	42.599112	27.6	92	1.3	23
28/02/2011	7	34	337371.8843	8954869.529	0	Blue	0	1	2	9	94.552855	27.6	92	1.3	23
28/02/2011	7	35	337398.7399	8954808.218	0	Blue	0	3	1	2	147.480683	27.6	92	1.3	23
28/02/2011	7	36	337160.4555	8955027.076	0	Blue	1	0	3	5	177.122748	27.6	92	1.3	23
28/02/2011	7	37	337176.3962	8954957.229	0	Blue	1	5	1	3	120.843477	27.6	92	1.3	23
28/02/2011	7	38	337255.1303	8954891.821	0	Blue	0	0	9	9	27.277813	27.6	92	1.3	23
28/02/2011	7	39	337277.0525	8954886.724	0	Blue	0	0	0	0	12.163787	27.6	92	1.3	23
28/02/2011	7	40	337319.8008	8954800.909	0	Blue	0	0	2	3	104.261305	27.6	92	1.3	23
28/02/2011	7	41	337398.8431	8954771.961	0	Blue	2	0	33	30	172.037658	27.6	92	1.3	23
28/02/2011	7	42	337087.8509	8954956.535	0	Blue	0	2	2	2	202.512425	27.6	92	1.3	23
28/02/2011	7	43	337172.9058	8954906.552	0	Blue	0	0	1	0	109.140575	27.6	92	1.3	23
28/02/2011	7	44	337185.6094	8954859.294	0	Blue	1	1	1	11	103.586202	27.6	92	1.3	23
28/02/2011	7	45	337263.381	8954826.756	0	Blue	0	0	0	0	73.526829	27.6	92	1.3	23
28/02/2011	7	46	337273.7746	8954793.095	0	Blue	0	0	0	0	105.167044	27.6	92	1.3	23
01/03/2011	8	1	337388.1636	8955246.948	0	Blue	0	2	1	3	364.86142	31	82	1.3	17
01/03/2011	8	2	337458.8186	8955175.014	0	Blue	1	0	4	2	328.82542	31	82	1.3	17
01/03/2011	8	3	337488.5852	8955149.18	0	Blue	2	3	7	9	325.436311	31	82	1.3	17
01/03/2011	8	4	337509.8297	8955108.903	0	Blue	0	0	20	24	310.701619	31	82	1.3	17
01/03/2011	8	6	337341.8013	8955200.942	0	Blue	4	3	60	48	308.882325	31	82	1.3	17
01/03/2011	8	7	337398.6153	8955172.675	0	Blue	2	1	21	13	298.5539	31	82	1.3	17
01/03/2011	8	8	337471.3871	8955131.311	0	Blue	1	0	24	10	300.715412	31	82	1.3	17
01/03/2011	8	9	337496.2516	8955091.6	0	Blue	0	0	43	52	289.006364	31	82	1.3	17
01/03/2011	8	10	337557.1585	8955019.99	0	Blue	1	1	5	8	301.270592	31	82	1.3	17
01/03/2011	8	11	337586.0361	8954970.199	0	Blue	2	0	0	0	312.784131	31	82	1.3	17
01/03/2011	8	18	337276.0603	8955103.692	0	Blue	0	0	0	5	205.8077	31	82	1.3	17
01/03/2011	8	19	337317.0123	8955088.396	0	Blue	0	0	3	18	193.679293	31	82	1.3	17
01/03/2011	8	20	337398.4123	8955033.542	0	Blue	0	0	11	7	178.890911	31	82	1.3	17
01/03/2011	8	21	337417.2624	8954957.187	0	Blue	1	0	3	1	147.927935	31	82	1.3	17
01/03/2011	8	22	337468.9108	8954968.442	0	Blue	2	2	3	5	200.031123	31	82	1.3	17
01/03/2011	8	23	337507.2091	8954861.62	0	Blue	0	0	0	4	228.41092	31	82	1.3	17
01/03/2011	8	25	337279.2727	8954999.077	0	Blue	0	2	4	5	101.144417	31	82	1.3	17
01/03/2011	8	26	337332.2409	8955014.568	0	Blue	1	0	4	4	127.084736	31	82	1.3	17
01/03/2011	8	27	337360.2058	8954967.882	0	Blue	0	1	9	17	105.122312	31	82	1.3	17
01/03/2011	8	28	337415.8718	8954895.972	0	Blue	0	1	0	0	134.178759	31	82	1.3	17
01/03/2011	8	29	337446.797	8954847.393	0	Blue	0	0	0	8	172.660498	31	82	1.3	17
01/03/2011	8	31	337259.3921	8954993.567	0	Blue	0	1	16	3	98.17478	31	82	1.3	17
01/03/2011	8	32	337282.6193	8954918.834	0	Blue	0	0	1	1	20.891894	31	82	1.3	17
01/03/2011	8	33	337324.9202	8954872.71	0	Blue	0	0	29	6	50.049978	31	82	1.3	17
01/03/2011	8	34	337351.728	8954844.279	0	Blue	0	0	1	0	88.230785	31	82	1.3	17
01/03/2011	8	35	337405.2297	8954818.49	0	Blue	0	0	1	2	146.878899	31	82	1.3	17
01/03/2011	8	36	337145.4817	8955005.626	0	Blue	0	0	7	9	173.635111	31	82	1.3	17
01/03/2011	8	37	337196.551	8954923.298	0	Blue	0	0	14	11	88.845954	31	82	1.3	17
01/03/2011	8	38	337214.3403	8954903.518	0	Blue	1	2	12	11	67.596189	31	82	1.3	17
01/03/2011	8	39	337250.4807	8954860.691	0	Blue	1	2	2	8	48.623495	31	82	1.3	17
01/03/2011	8	40	337328.7842	8954786.363	0	Blue	1	3	0	19	121.121663	31	82	1.3	17
01/03/2011	8	41	337391.922	8954797.902	0	Blue	2	0	14	35	148.859711	31	82	1.3	17
01/03/2011	8	42	337119.0681	8954986.416	0	Blue	0	0	4	14	185.137055	31	82	1.3	17
01/03/2011	8	43	337187.7091	8954916.157	0	Blue	0	0	0	0	95.743535	31	82	1.3	17
01/03/2011	8	44	337193.2231	8954891.075	0	Blue	0	2	4	9	88.752304	31	82	1.3	17
01/03/2011	8	45	337240.8546	8954849.631	0	Blue	0	0	0	0	63.284344	31	82	1.3	17
01/03/2011	8	46	337287.5028	8954809.947	0	Blue	0	0	0	0	88.205468	31	82	1.3	17
02/03/2011	9	1	337416.6927	8955267.865	0	Blue	0	0	8	3	393.762531	31	85	1.1	20
02/03/2011	9	2	337463.0015	8955217.036	0	Blue	0	0	5	4	366.982123	31	85	1.1	20
02/03/2011	9	3	337478.4537	8955159.892	0	Blue	1	0	1	3	327.591867	31	85	1.1	20
02/03/2011	9	4	337558.7429	8955117.165	0	Blue	0	0	2	4	353.268173	31	85	1.1	20
02/03/2011	9	5	337589.0577	8955072.957	0	Blue	0	0	16	13	353.676754	31	85	1.1	20
02/03/2011	9	6	337375.9025	8955235.326	0	Blue	0	0	3	3	350.267294	31	85	1.1	20
02/03/2011	9	7	337394.2773	8955143.888	0	Blue	1	0	3	2	270.464866	31	85	1.1	20
02/03/2011	9	8	337438.3962	8955100.375	0	Blue	1	0	3	1	255.973434	31	85	1.1	20
02/03/2011	9	9	337504.6191	8955080.361	0	Blue	0	2	1	1	288.025451	31	85	1.1	20
02/03/2011	9	10	337549.996	8955031.996	0	Blue	0	0	5	2	299.906283	31	85	1.1	20
02/03/2011	9	11	337558.7705	8954988.478	0	Blue	0	1	22	13	291.473552	31	85	1.1	20
02/03/2011	9	12	337326.1151	8955145.411	0	Blue	2	1	110	53	251.401903	31	85	1.1	20
02/03/2011	9	13	337378.2775	8955096.623	0	Blue	0	1	0	1	220.889246	31	85	1.1	20
02/03/2011	9	14	337410.926	8955092.228	0	Blue	0	0	2	7	233.316237	31	85	1.1	20
02/03/2011	9	15	337445.9163	8955044.388	0	Blue	1	0	1	6	220.011108	31	85	1.1	20
02/03/2011	9	16	337507.8013	8955011.522	0	Blue	1	0	3	27	253.010032	31	85	1.1	20
02/03/2011	9	18	337290.2877	8955097.866	0	Blue	0	0	9	12	200.087541	31	85	1.1	20
02/03/2011	9	19	337331.2066	8955109.761	0	Blue	0	0	14	15	217.505812	31	85	1.1	20
02/03/2011	9	20	337363.6743	8955011.417	0	Blue	0	1	1	2	139.96582	31	85	1.1	20
02/03/2011	9	21	337400.2298	8955007.768	0	Blue	0	0	3	0	161.570139	31	85	1.1	20
02/03/2011	9	22	337448.5564	8954934.526	0	Blue	0	0	4	1	170.808046	31	85	1.1	20
02/03/2011	9	23	337485.3893	8954885.94	0	Blue	0	0	27	23	204.035988	31	85	1.1	20
02/03/2011	9	25	337311.4784	8955031.912	0	Blue	1	0	18	12	137.218114	31	85	1.1	20
02/03/2011	9	26	337309.4972	8954991.386	0	Blue	0	0	0	0	97.469454	31	85	1.1	20
02/03/2011	9	27	337375.0406	8954919.463	0	Blue	1	0	7	4	95.777258	31	85	1.1	20
02/03/2011	9	28	337444.6272	8954898.345	0	Blue	0	1	0	1	162.91985	31	85	1.1	20
02/03/2011	9	29	337457.2491	8954884.795	0	Blue	0	3	2	4	176.034445	31	85	1.1	20
02/03/2011	9	31	337234.3251	8955009.705	0	Blue	0	0	21	18	121.374246	31	85	1.1	20
02/03/2011	9	32	337316.5303	8954948.658	0	Blue	0	3	7	24	61.503255	31	85	1.1	20
02/03/2011	9	33	337347.8355	8954907.523	0	Blue	1	2	2	4	66.815294	31	85	1.1	20
02/03/2011	9	34	337369.4004	8954864.218	0	Blue	1	0	4	4	93.961074	31	85	1.1	20
02/03/2011	9	35	337413.1762	8954832.237	0	Blue	0	0	2	9	146.982204	31	85	1.1	20
02/03/2011	9	36	337157.1613	8954975.279	0	Blue	0	0	0	0	146.593718	31	85	1.1	20
02/03/2011	9	37	337184.0966	8954968.521	0	Blue	1	2	4	10	120.442952	31	85	1.1	20
02/03/2011	9	38	337274.4237	8954909.202	0	Blue	0	0	20	9	13.393785	31	85	1.1	20
02/03/2011	9	39	337307.9195	8954865.01	0	Blue	0	0	6	5	42.105749	31	85	1.1	20
02/03/2011	9	40	337316.4169	8954839.248	0	Blue	1	0	3	12	68.20615	31	85	1.1	20
02/03/2011	9	41	337393.6709	8954764.619	0	Blue	0	1	2	2	174.115167	31	85	1.1	20
02/03/2011	9	42	337090.8373	8954950.664	0	Blue	1	0	3	5	198.012695	31	85	1.1	20
02/03/2011	9	43	337163.9809	8954939.59	0	Blue	2	2	5	32	124.869986	31	85	1.1	20
02/03/2011	9	44	337199.2134	8954836.708	0	Blue	0	3	6	3	102.748986	31	85	1.1	20
02/03/2011	9	45	337272.8434	8954821.465	0	Blue	16	4	31	22	77.008986	31	85	1.1	20
02/03/2011	9	46	337282.558	8954777.308	0	Blue	0	0	25	21	120.656795	31	85	1.1	20
02/03/2011	9	47	337290.3564	8954734.469	0	Blue	0	0	43	56	163.72189	31	85	1.1	20
